# Supplementary material for: Transcriptome-based WGCNA reveals the molecular regulation of xylem plasticity in acclimation to drought and rewatering in mulberry
Source: Front Plant Sci. 2024 Dec 18;15:1512645. doi: 10.3389/fpls.2024.1512645 (PMC11688357; doi:10.3389/fpls.2024.1512645)
Supplement: Supplementary file 5 [file Table1.xlsx]

## Sheet: Table S1
Table S1. Primer sequences used for qRT-PCR validation in this study.
Gene symbol	Abbreviation	Gene ID	Forward primer (5′–3′)	Reverse primer (5′–3′)	Amplicon (bp)
Sucrose-phosphate synthase1	SPS1	GWHPDOOQ001066	CTTGTCGAGTGTTGTGGCGTTCA	AGACCCGCTTCCAACTCCTTTCA	109
Sucrose-6-phosphatase 2	SPP2	GWHPDOOQ005081	AAAACGGTTTCGTGTGTGGG	GGCGCTAACGGAAATGCAA	166
Acid beta-fructofuranosidase	INV	GWHPDOOQ006652	GGCGTGGTTGACATCAGAAGGG	TGCCAGGCACACCATGAAGGA	140
Sucrose synthase	SS	GWHPDOOQ023292	AGGCTGTTGACCTTGACTGG	TCACTCGTCCACAGCAAGAG	147
Sucrose synthase 2	SS2-1	GWHPDOOQ019934	AAAGGGCGTGCATTGATGTTGA	AGGGAGTCTCAGGCGGAAGTT	109
Sucrose synthase 2	SS2-2	GWHPDOOQ009732	GGACACTCTCTCTGCTCACC	AATAATGGCTTCCTCGGGGG	193
Glucose-1-phosphate adenylyl- -transferase small subunit	AGPase	GWHPDOOQ003194	TGACCAAGAAGCGAGCGAAGC	AGCGGAATTGAACTGCGTGAGA	128
Isoamylase1	ISO1	GWHPDOOQ020852	ATGCTCCTGAGACGCCAGACTG	TGGCTGGCATTGAAGGCAACG	103
Beta-amylase1	BAM1	GWHPDOOQ006231	TCCTGGAGGAAGCGAACAAAGC	CGCAGCATGACTCGGATGTCT	101
Hexokinase	HK	GWHPDOOQ023562	GGGACAAGATGTGGTGGCTGAG	CCGGCCAATGTTCCAATCGTGT	102
Fructokinase 2	FRK	GWHPDOOQ010845	TCTCAAGCTCCTCCTCGTCA	GCTCCCTTCTTGGTGGTTGT	246
Alpha-galactosidase	AGAL	GWHPDOOQ010389	AGAGCAGCAGAATCAGTACAGGAG	CGGTGGAAACCAAAGCATCAGC	146
Beta-galactosidase 9	BGAL9	GWHPDOOQ011009	CAAGGCAGTGTGATAGGTCATTGG	GCCCTCTAAATCCTCCTCCATCTT	148
Mannan endo-1,4-beta-mannosidase 2	MAN2	GWHPDOOQ002819	AAGTGGGCATGGGAAGAAGG	GAAGAGTGTCGCCTGAAGCA	217
Mannan endo-1,4-beta-mannosidase 7	MAN7	GWHPDOOQ007453	TGGGCAAGAAATCAAGGGCA	CTGACTGGCATCTTGGCTCA	190
Actin		GWHPDOOQ011420	AGTGGACGTACGACTGGTATC	AGTAACCACGCTCCGTCAAG	163

## Sheet: Table S2
Table S2. Alignment statistics of RNA-seq reads to the reference genome.
Sample ID	Total clean reads	Uniquely mapped reads	Mapping ratio (%)
WB15_1	21464876	19987203	93.1
WB15_2	21598404	20023651	92.7
WB15_3	21523822	20055623	93.2
WB15r_1	21652878	20368437	94.1
WB15r_2	21530587	20212331	93.9
WB15r_3	21651572	20373409	94.1
WB80_1	21606165	20385187	94.3
WB80_2	21631956	20406662	94.3
WB80_3	21622558	20352308	94.1
WB80r_1	21565946	20372805	94.5
WB80r_2	21613853	20394288	94.4
WB80r_3	21575474	20325072	94.2
ZS15_1	21584702	20187829	93.5
ZS15_2	21638212	20341695	94
ZS15_3	21569008	20316493	94.2
ZS15r_1	21674122	20512571	94.6
ZS15r_2	21640136	20531898	94.9
ZS15r_3	21606678	20420756	94.5
ZS80_1	21665167	20549391	94.8
ZS80_2	21642017	20539632	94.9
ZS80_3	21652967	20559069	94.9
ZS80r_1	21686585	20562213	94.8
ZS80r_2	21618228	20537612	95
ZS80r_3	21564920	20426222	94.7

## Sheet: Table S3
Table S3. Significant DGEs identified in each of the four comparison groups.
ZS15 VS ZS80								WB15 VS WB80											ZS15r vs ZS80r								WB15r vs WB80r
Gene	log2FoldChange	P value	Q value	At ID	Function	UP/DOWN		Gene	log2FoldChange	P value	Q value	At ID	Function				UP/DOWN		Gene	log2FoldChange	P value	Q value	At ID	Function	UP/DOWN		Gene	log2FoldChange	P value	Q value	At ID	Function	UP/DOWN
GWHPDOOQ014984	3.90354	4.0852e-85	7.71531e-81	#N/A	#N/A	UP		GWHPDOOQ002850	5.18874	1.54693e-221	2.84202e-217	AT4G28400	protein phosphatase 2C, putative / PP2C, putative | chr4:14048292-14050335 FORWARD				UP		GWHPDOOQ006393	4.01572	1.01335e-94	1.83417e-90	AT5G52640	Symbols: HSP81-1, ATHS83, HSP81.1, HSP83, ATHSP90.1 | ATHSP90.1 (HEAT SHOCK PROTEIN 90.1); ATP binding / unfolded protein binding | chr5:21352399-21355361 FORWARD	UP		GWHPDOOQ006393	3.20052	1.27557e-89	2.00201e-85	AT5G52640	Symbols: HSP81-1, ATHS83, HSP81.1, HSP83, ATHSP90.1 | ATHSP90.1 (HEAT SHOCK PROTEIN 90.1); ATP binding / unfolded protein binding | chr5:21352399-21355361 FORWARD	UP
GWHPDOOQ011988	6.09243	2.94547e-82	2.78141e-78	AT3G10020	unknown protein | chr3:3091043-3091766 REVERSE	UP		GWHPDOOQ014984	3.51025	5.6243e-197	5.16648e-193	#N/A	#N/A				UP		GWHPDOOQ002001	-3.57322	1.29788e-73	1.17458e-69	AT4G24780	pectate lyase family protein | chr4:12770331-12772333 REVERSE	DOWN		GWHPDOOQ007086	4.15118	8.70504e-59	6.83128e-55	AT2G23200	protein kinase family protein | chr2:9879276-9881908 FORWARD	UP
GWHPDOOQ023689	3.40712	8.06839e-79	5.07932e-75	AT3G24500	Symbols: MBF1C, ATMBF1C | MBF1C (MULTIPROTEIN BRIDGING FACTOR 1C); DNA binding / transcription coactivator/ transcription factor | chr3:8918679-8919308 FORWARD	UP		GWHPDOOQ024095	3.1671	5.44869e-116	3.33678e-112	ATMG01190	#N/A				UP		GWHPDOOQ004140	3.86774	6.25763e-64	3.77543e-60	AT5G51440	23.5 kDa mitochondrial small heat shock protein (HSP23.5-M) | chr5:20891163-20892211 FORWARD	UP		GWHPDOOQ023072	2.56747	1.31203e-54	6.86413e-51	AT2G46240	Symbols: BAG6, ATBAG6 | BAG6 (BCL-2-ASSOCIATED ATHANOGENE 6); calmodulin binding / protein binding | chr2:18986133-18989947 FORWARD	UP
GWHPDOOQ016329	3.6098	1.85021e-75	8.73577e-72	AT5G12020	Symbols: HSP17.6II | HSP17.6II (17.6 KDA CLASS II HEAT SHOCK PROTEIN) | chr5:3882237-3882938 REVERSE	UP		GWHPDOOQ014754	2.83833	5.27778e-111	2.42408e-107	AT1G22770	Symbols: GI, FB | GI (GIGANTEA) | chr1:8061844-8067716 FORWARD				UP		GWHPDOOQ015722	3.09153	3.84132e-63	1.7382e-59	AT4G36360	Symbols: BGAL3 | BGAL3 (beta-galactosidase 3); beta-galactosidase/ catalytic/ cation binding / sugar binding | chr4:17176342-17181261 REVERSE	UP		GWHPDOOQ004119	-2.18755	3.88427e-53	1.52409e-49	AT3G47380	invertase/pectin methylesterase inhibitor family protein | chr3:17457795-17458570 FORWARD	DOWN
GWHPDOOQ012879	2.4703	2.35371e-72	8.89043e-69	AT2G33830	dormancy/auxin associated family protein | chr2:14309484-14310351 REVERSE	UP		GWHPDOOQ010107	3.26747	1.0493e-110	3.85553e-107	AT3G55760	unknown protein | chr3:20700435-20703056 FORWARD				UP		GWHPDOOQ023072	2.98608	3.29959e-59	1.19445e-55	AT2G46240	Symbols: BAG6, ATBAG6 | BAG6 (BCL-2-ASSOCIATED ATHANOGENE 6); calmodulin binding / protein binding | chr2:18986133-18989947 FORWARD	UP		GWHPDOOQ004140	2.49126	4.86708e-48	1.52778e-44	AT5G51440	23.5 kDa mitochondrial small heat shock protein (HSP23.5-M) | chr5:20891163-20892211 FORWARD	UP
GWHPDOOQ001258	4.88381	9.37932e-72	2.9523e-68	AT1G16030	Symbols: Hsp70b | Hsp70b (heat shock protein 70B); ATP binding | chr1:5502206-5504535 REVERSE	UP		GWHPDOOQ020977	3.32853	1.04847e-105	3.21041e-102	AT2G41430	Symbols: ERD15, LSR1, CID1 | ERD15 (EARLY RESPONSIVE TO DEHYDRATION 15); protein binding | chr2:17269440-17270542 FORWARD				UP		GWHPDOOQ016329	3.76968	5.56478e-57	1.67871e-53	AT5G12020	Symbols: HSP17.6II | HSP17.6II (17.6 KDA CLASS II HEAT SHOCK PROTEIN) | chr5:3882237-3882938 REVERSE	UP		GWHPDOOQ000529	1.81028	2.99542e-45	7.83551e-42	AT5G54770	Symbols: THI1, TZ, THI4 | THI1; protein homodimerization | chr5:22246592-22248332 FORWARD	UP
GWHPDOOQ014983	3.556	2.78602e-59	7.51669e-56	AT5G25560	zinc finger (C3HC4-type RING finger) family protein | chr5:8897901-8901704 FORWARD	UP		GWHPDOOQ006965	3.24263	1.28207e-104	3.36489e-101	AT5G65730	xyloglucan:xyloglucosyl transferase, putative / xyloglucan endotransglycosylase, putative / endo-xyloglucan transferase, putative | chr5:26299032-26300478 FORWARD				UP		GWHPDOOQ002733	2.86083	1.08557e-54	2.80698e-51	AT1G05260	Symbols: RCI3, RCI3A | RCI3 (RARE COLD INDUCIBLE GENE 3); peroxidase | chr1:1529767-1531439 FORWARD	UP		GWHPDOOQ002001	-3.02762	1.95754e-43	4.38909e-40	AT4G24780	pectate lyase family protein | chr4:12770331-12772333 REVERSE	DOWN
GWHPDOOQ024144	3.59798	7.18725e-59	1.69673e-55	ATMG01360	Symbols: COX1 | cytochrome c oxidase subunit 1 | chrM:349830-351413 REVERSE	UP		GWHPDOOQ016329	3.04626	4.63378e-103	1.06415e-99	AT5G12020	Symbols: HSP17.6II | HSP17.6II (17.6 KDA CLASS II HEAT SHOCK PROTEIN) | chr5:3882237-3882938 REVERSE				UP		GWHPDOOQ008776	5.87444	7.82841e-48	1.77118e-44	AT5G15740	unknown protein | chr5:5134527-5137626 REVERSE	UP		GWHPDOOQ002002	-2.7398	1.19778e-40	2.3499e-37	AT3G27400	pectate lyase family protein | chr3:10140323-10143225 FORWARD	DOWN
GWHPDOOQ024095	3.36745	1.81887e-55	3.81679e-52	ATMG01190	#N/A	UP		GWHPDOOQ006740	2.18647	3.54384e-100	7.23416e-97	AT4G35560	FUNCTIONS IN: molecular_function unknown; LOCATED IN: CUL4 RING ubiquitin ligase complex; EXPRESSED IN: 20 plant structures; EXPRESSED DURING: 7 growth stages; CONTAINS InterPro DOMAIN/s: WD40 repeat-like (InterPro:IPR011046), WD40 repeat (InterPro:IPR001680), WD40/YVTN repeat-like (InterPro:IPR015943), Lethal giant larvae (Lgl) like, C-terminal (InterPro:IPR013905); BEST Arabidopsis thaliana pro…				UP		GWHPDOOQ006090	3.5286	4.52792e-44	9.10615e-41	#N/A	#N/A	UP		GWHPDOOQ003708	3.19866	1.22438e-34	2.13518e-31	AT5G24470	Symbols: APRR5, PRR5 | APRR5 (ARABIDOPSIS PSEUDO-RESPONSE REGULATOR 5); transcription regulator/ two-component response regulator | chr5:8355951-8358873 REVERSE	UP
GWHPDOOQ011011	2.74313	5.14866e-52	9.72375e-49	AT1G54410	dehydrin family protein | chr1:20309775-20310767 REVERSE	UP		GWHPDOOQ016333	4.96281	4.91824e-99	9.0358e-96	AT5G12020	Symbols: HSP17.6II | HSP17.6II (17.6 KDA CLASS II HEAT SHOCK PROTEIN) | chr5:3882237-3882938 REVERSE				UP		GWHPDOOQ016331	3.89238	9.30874e-42	1.68488e-38	AT5G12020	Symbols: HSP17.6II | HSP17.6II (17.6 KDA CLASS II HEAT SHOCK PROTEIN) | chr5:3882237-3882938 REVERSE	UP		GWHPDOOQ023235	-4.82614	8.03161e-34	1.26056e-30	AT2G46830	Symbols: CCA1 | CCA1 (CIRCADIAN CLOCK ASSOCIATED 1); DNA binding / transcription activator/ transcription factor/ transcription repressor | chr2:19245672-19248909 FORWARD	DOWN
GWHPDOOQ021114	3.66225	1.03548e-51	1.77782e-48	AT4G24960	Symbols: ATHVA22D, HVA22D | ATHVA22D | chr4:12827937-12829243 FORWARD	UP		GWHPDOOQ007873	4.2934	8.6303e-98	1.44142e-94	AT4G10250	Symbols: ATHSP22.0 | ATHSP22.0 | chr4:6370343-6371291 FORWARD				UP		GWHPDOOQ009193	2.91172	1.04489e-41	1.71932e-38	AT1G68050	Symbols: ADO3, FKF1 | FKF1 (FLAVIN-BINDING, KELCH REPEAT, F BOX 1); signal transducer/ two-component sensor/ ubiquitin-protein ligase | chr1:25508676-25510889 FORWARD	UP		GWHPDOOQ014983	2.14655	2.2425e-33	3.19963e-30	AT5G25560	zinc finger (C3HC4-type RING finger) family protein | chr5:8897901-8901704 FORWARD	UP
GWHPDOOQ003982	3.66514	9.94189e-48	1.56469e-44	AT5G52300	Symbols: RD29B, LTI65 | LTI65 (LOW-TEMPERATURE-INDUCED 65) | chr5:21237056-21239529 FORWARD	UP		GWHPDOOQ019206	3.8197	8.69762e-92	1.33161e-88	AT3G22830	Symbols: AT-HSFA6B, HSFA6B | AT-HSFA6B; DNA binding / transcription factor | chr3:8078820-8081051 FORWARD				UP		GWHPDOOQ015084	-1.81603	1.24419e-41	1.87665e-38	AT5G24800	Symbols: ATBZIP9, BZO2H2, BZIP9 | BZIP9 (BASIC LEUCINE ZIPPER 9); DNA binding / protein heterodimerization/ transcription factor | chr5:8515200-8516669 FORWARD	DOWN		GWHPDOOQ015259	-1.36194	7.19496e-32	9.4104e-29	AT1G09750	chloroplast nucleoid DNA-binding protein-related | chr1:3157501-3159148 FORWARD	DOWN
GWHPDOOQ002850	4.07336	1.88321e-47	2.73587e-44	AT4G28400	protein phosphatase 2C, putative / PP2C, putative | chr4:14048292-14050335 FORWARD	UP		GWHPDOOQ003821	5.78589	2.3505e-90	3.3218e-87	AT2G29380	protein phosphatase 2C, putative / PP2C, putative | chr2:12608702-12610167 FORWARD				UP		GWHPDOOQ010076	3.32833	1.42858e-40	1.98903e-37	AT4G14746	#N/A	UP		GWHPDOOQ004003	2.37737	1.54859e-30	1.86962e-27	#N/A	#N/A	UP
GWHPDOOQ014754	2.96257	8.58477e-47	1.15809e-43	AT1G22770	Symbols: GI, FB | GI (GIGANTEA) | chr1:8061844-8067716 FORWARD	UP		GWHPDOOQ014983	2.66013	4.87508e-89	6.39749e-86	AT5G25560	zinc finger (C3HC4-type RING finger) family protein | chr5:8897901-8901704 FORWARD				UP		GWHPDOOQ018912	2.97785	5.99708e-39	7.75337e-36	AT3G62410	Symbols: CP12-2, CP12 | CP12-2; protein binding | chr3:23090944-23091566 FORWARD	UP		GWHPDOOQ009193	2.51737	5.20649e-29	5.83684e-26	AT1G68050	Symbols: ADO3, FKF1 | FKF1 (FLAVIN-BINDING, KELCH REPEAT, F BOX 1); signal transducer/ two-component sensor/ ubiquitin-protein ligase | chr1:25508676-25510889 FORWARD	UP
GWHPDOOQ017939	2.25512	5.90465e-46	7.43434e-43	AT1G53540	17.6 kDa class I small heat shock protein (HSP17.6C-CI) (AA 1-156) | chr1:19980462-19981109 FORWARD	UP		GWHPDOOQ016165	2.82415	3.43566e-83	4.208e-80	AT5G43150	unknown protein | chr5:17325013-17325923 FORWARD				UP		GWHPDOOQ003708	2.89654	2.61407e-37	3.15431e-34	AT5G24470	Symbols: APRR5, PRR5 | APRR5 (ARABIDOPSIS PSEUDO-RESPONSE REGULATOR 5); transcription regulator/ two-component response regulator | chr5:8355951-8358873 REVERSE	UP		GWHPDOOQ023010	-1.62067	4.35282e-28	4.5545e-25	AT2G45400	Symbols: BEN1 | BEN1; binding / catalytic/ coenzyme binding / oxidoreductase, acting on CH-OH group of donors | chr2:18703829-18706266 REVERSE	DOWN
GWHPDOOQ023235	-3.71857	1.22999e-45	1.45185e-42	AT2G46830	Symbols: CCA1 | CCA1 (CIRCADIAN CLOCK ASSOCIATED 1); DNA binding / transcription activator/ transcription factor/ transcription repressor | chr2:19245672-19248909 FORWARD	DOWN		GWHPDOOQ007086	4.99072	1.31031e-81	1.50456e-78	AT2G23200	protein kinase family protein | chr2:9879276-9881908 FORWARD				UP		GWHPDOOQ007086	3.38226	2.00375e-36	2.26674e-33	AT2G23200	protein kinase family protein | chr2:9879276-9881908 FORWARD	UP		GWHPDOOQ002345	-3.15946	8.60267e-28	8.43868e-25	AT5G39660	Symbols: CDF2 | CDF2 (CYCLING DOF FACTOR 2); DNA binding / protein binding / transcription factor | chr5:15878699-15881023 FORWARD	DOWN
GWHPDOOQ006186	-4.70355	1.79824e-45	1.99774e-42	AT1G14430	#N/A	DOWN		GWHPDOOQ001960	5.63175	2.01908e-79	2.18203e-76	AT3G27250	#N/A				UP		GWHPDOOQ017810	5.79736	2.21353e-36	2.35676e-33	AT4G37300	Symbols: MEE59 | MEE59 (maternal effect embryo arrest 59) | chr4:17554641-17555861 FORWARD	UP		GWHPDOOQ017883	2.01441	1.46608e-27	1.35354e-24	AT3G46640	Symbols: PCL1, LUX | PCL1 (PHYTOCLOCK 1); DNA binding / transcription factor | chr3:17183090-17184464 FORWARD	UP
GWHPDOOQ021063	1.29157	2.75262e-45	2.88811e-42	AT1G16610	Symbols: SR45 | SR45; RNA binding / protein binding | chr1:5675704-5678780 REVERSE	UP		GWHPDOOQ019966	2.84385	9.91346e-79	1.01183e-75	AT3G19620	glycosyl hydrolase family 3 protein | chr3:6815613-6818308 REVERSE				UP		GWHPDOOQ002002	-2.98831	3.38151e-35	3.4003e-32	AT3G27400	pectate lyase family protein | chr3:10140323-10143225 FORWARD	DOWN		GWHPDOOQ020191	2.49072	4.97667e-27	4.33938e-24	AT2G15620	Symbols: NIR1, NIR, ATHNIR | NIR1 (NITRITE REDUCTASE 1); ferredoxin-nitrate reductase/ nitrite reductase (NO-forming) | chr2:6810476-6812939 FORWARD	UP
GWHPDOOQ004140	2.94639	4.07822e-45	4.05375e-42	AT5G51440	23.5 kDa mitochondrial small heat shock protein (HSP23.5-M) | chr5:20891163-20892211 FORWARD	UP		GWHPDOOQ005705	2.37613	5.61077e-77	5.18151e-74	AT5G01930	(1-4)-beta-mannan endohydrolase, putative | chr5:361081-362901 REVERSE				UP		GWHPDOOQ000529	1.99254	4.27397e-35	4.07152e-32	AT5G54770	Symbols: THI1, TZ, THI4 | THI1; protein homodimerization | chr5:22246592-22248332 FORWARD	UP		GWHPDOOQ008989	1.53877	6.0097e-26	4.96433e-23	AT1G25550	myb family transcription factor | chr1:8976434-8978093 FORWARD	UP
GWHPDOOQ019234	-4.1345	1.79479e-42	1.69482e-39	AT3G04730	Symbols: IAA16 | IAA16; transcription factor | chr3:1288612-1290602 REVERSE	DOWN		GWHPDOOQ011376	2.08419	5.64065e-77	5.18151e-74	AT3G10740	Symbols: ASD1, ARAF1, ARAF, ATASD1 | ASD1 (ALPHA-L-ARABINOFURANOSIDASE 1); alpha-N-arabinofuranosidase/ hydrolase, acting on glycosyl bonds / xylan 1,4-beta-xylosidase | chr3:3360888-3365414 REVERSE				UP		GWHPDOOQ014152	1.817	3.39584e-34	3.07324e-31	AT4G16370	Symbols: ATOPT3, OPT3 | ATOPT3 (OLIGOPEPTIDE TRANSPORTER); oligopeptide transporter | chr4:9247302-9250091 REVERSE	UP		GWHPDOOQ016787	1.59509	2.12502e-25	1.66761e-22	AT4G10550	subtilase family protein | chr4:6516582-6519767 REVERSE	UP
GWHPDOOQ010107	2.98902	2.50158e-42	2.24976e-39	AT3G55760	unknown protein | chr3:20700435-20703056 FORWARD	UP		GWHPDOOQ018061	1.29596	1.97009e-75	1.72355e-72	AT3G45600	Symbols: TET3 | TET3 (TETRASPANIN3) | chr3:16733755-16735951 REVERSE				UP		GWHPDOOQ019074	-1.39374	1.59504e-33	1.37478e-30	AT4G34980	Symbols: SLP2 | SLP2; serine-type peptidase | chr4:16656691-16659339 REVERSE	DOWN		GWHPDOOQ016649	-1.40066	2.42205e-25	1.8102e-22	AT4G26830	catalytic/ cation binding / hydrolase, hydrolyzing O-glycosyl compounds | chr4:13494572-13496487 REVERSE	DOWN
GWHPDOOQ012857	5.12549	4.33355e-42	3.72015e-39	AT4G32480	#N/A	UP		GWHPDOOQ008685	3.15333	1.67183e-74	1.39613e-71	AT1G13930	Involved in response to salt stress. Knockout mutants are hypersensitive to salt stress. | chr1:4761042-4761725 FORWARD				UP		GWHPDOOQ017924	1.84325	5.02303e-32	4.13258e-29	#N/A	#N/A	UP		GWHPDOOQ013644	1.49214	1.19159e-24	8.50093e-22	AT1G80300	Symbols: NTT1, ATNTT1 | NTT1 (NUCLEOTIDE TRANSPORTER 1); ATP:ADP antiporter | chr1:30191856-30194519 FORWARD	UP
GWHPDOOQ014153	1.43488	1.03705e-41	8.51557e-39	AT5G50740	metal ion binding | chr5:20635866-20637977 REVERSE	UP		GWHPDOOQ015606	2.64879	1.5535e-72	1.24091e-69	AT1G60420	DC1 domain-containing protein | chr1:22261888-22264408 FORWARD				UP		GWHPDOOQ003113	4.29873	5.25991e-32	4.13932e-29	AT5G53100	oxidoreductase, putative | chr5:21526250-21528323 FORWARD	UP		GWHPDOOQ016534	-1.09737	2.10086e-24	1.43361e-21	AT4G32280	Symbols: IAA29 | IAA29 (INDOLE-3-ACETIC ACID INDUCIBLE 29); transcription factor | chr4:15583387-15584769 FORWARD	DOWN
GWHPDOOQ020132	1.2923	1.18067e-41	9.29089e-39	#N/A	#N/A	UP		GWHPDOOQ022450	3.51897	3.4658e-71	2.65307e-68	AT5G64820	#N/A				UP		GWHPDOOQ017416	1.28867	5.86313e-31	4.42178e-28	AT1G56300	DNAJ heat shock N-terminal domain-containing protein | chr1:21078820-21080423 REVERSE	UP		GWHPDOOQ014984	2.1752	7.09446e-24	4.63948e-21	#N/A	#N/A	UP
GWHPDOOQ007086	5.23262	2.14037e-41	1.61692e-38	AT2G23200	protein kinase family protein | chr2:9879276-9881908 FORWARD	UP		GWHPDOOQ010112	1.56654	5.02584e-70	3.69339e-67	AT3G22970	#N/A				UP		GWHPDOOQ004119	-2.80222	7.44234e-31	5.38825e-28	AT3G47380	invertase/pectin methylesterase inhibitor family protein | chr3:17457795-17458570 FORWARD	DOWN		GWHPDOOQ014754	1.66259	2.04246e-23	1.28226e-20	AT1G22770	Symbols: GI, FB | GI (GIGANTEA) | chr1:8061844-8067716 FORWARD	UP
GWHPDOOQ004426	1.64772	2.26212e-41	1.64317e-38	AT2G40080	Symbols: ELF4 | ELF4 (EARLY FLOWERING 4) | chr2:16734294-16734912 REVERSE	UP		GWHPDOOQ018945	3.87113	1.68917e-69	1.19359e-66	AT1G02700	unknown protein | chr1:588329-589480 FORWARD				UP		GWHPDOOQ014984	2.99093	1.46986e-30	1.02325e-27	#N/A	#N/A	UP		GWHPDOOQ013182	1.89214	4.18365e-23	2.52548e-20	#N/A	#N/A	UP
GWHPDOOQ009664	4.24337	5.83167e-41	4.07914e-38	AT4G21020	late embryogenesis abundant domain-containing protein / LEA domain-containing protein | chr4:11228187-11229577 FORWARD	UP		GWHPDOOQ006186	-4.39255	3.15409e-67	2.14619e-64	AT1G14430	#N/A				DOWN		GWHPDOOQ016787	1.66239	4.22679e-30	2.83351e-27	AT4G10550	subtilase family protein | chr4:6516582-6519767 REVERSE	UP		GWHPDOOQ016331	3.08673	7.659e-23	4.45215e-20	AT5G12020	Symbols: HSP17.6II | HSP17.6II (17.6 KDA CLASS II HEAT SHOCK PROTEIN) | chr5:3882237-3882938 REVERSE	UP
GWHPDOOQ022713	3.09896	1.7115e-40	1.15441e-37	AT1G78390	Symbols: NCED9, ATNCED9 | NCED9 (NINE-CIS-EPOXYCAROTENOID DIOXYGENASE 9); 9-cis-epoxycarotenoid dioxygenase | chr1:29490895-29492875 REVERSE	UP		GWHPDOOQ016412	2.24199	2.24535e-65	1.47327e-62	AT5G57685	#N/A				UP		GWHPDOOQ016418	2.72543	9.59475e-30	6.20232e-27	AT5G10770	chloroplast nucleoid DNA-binding protein, putative | chr5:3403110-3405448 REVERSE	UP		GWHPDOOQ007109	-1.11329	2.25175e-22	1.26219e-19	AT5G47820	Symbols: FRA1 | FRA1 (FRAGILE FIBER 1); microtubule motor | chr5:19366483-19372387 FORWARD	DOWN
GWHPDOOQ024145	3.54405	5.25206e-40	3.42036e-37	ATMG01360	Symbols: COX1 | cytochrome c oxidase subunit 1 | chrM:349830-351413 REVERSE	UP		GWHPDOOQ018561	1.672	3.48883e-65	2.21023e-62	AT3G24080	KRR1 family protein | chr3:8694961-8697124 REVERSE				UP		GWHPDOOQ017071	1.11922	2.28264e-29	1.42468e-26	AT2G26980	Symbols: CIPK3 | CIPK3 (CBL-INTERACTING PROTEIN KINASE 3); kinase/ protein kinase/ protein serine/threonine kinase | chr2:11514703-11518505 REVERSE	UP		GWHPDOOQ000695	-1.96051	2.6961e-21	1.45915e-18	AT4G10270	wound-responsive family protein | chr4:6374734-6375210 FORWARD	DOWN
GWHPDOOQ022150	1.43932	2.82326e-39	1.77734e-36	AT5G16110	unknown protein | chr5:5260604-5262840 REVERSE	UP		GWHPDOOQ022370	4.1954	7.26645e-65	4.44997e-62	AT5G07330	unknown protein | chr5:2315980-2316874 FORWARD				UP		GWHPDOOQ012857	3.79893	1.84571e-28	1.11358e-25	AT4G32480	#N/A	UP		GWHPDOOQ005193	-2.7777	2.98446e-21	1.56137e-18	AT3G12320	unknown protein | chr3:3923735-3925465 FORWARD	DOWN
GWHPDOOQ005051	1.41104	1.53102e-38	9.32737e-36	AT5G22060	Symbols: ATJ2, J2 | ATJ2; protein binding | chr5:7303622-7305797 REVERSE	UP		GWHPDOOQ019043	1.55889	1.64404e-64	9.74331e-62	#N/A	#N/A				UP		GWHPDOOQ005193	-2.53835	2.23248e-27	1.30348e-24	AT3G12320	unknown protein | chr3:3923735-3925465 FORWARD	DOWN		GWHPDOOQ007985	-2.5224	1.23768e-20	6.26626e-18	AT2G13610	ABC transporter family protein | chr2:5673688-5675831 REVERSE	DOWN
GWHPDOOQ007873	3.9753	8.76904e-37	5.17538e-34	AT4G10250	Symbols: ATHSP22.0 | ATHSP22.0 | chr4:6370343-6371291 FORWARD	UP		GWHPDOOQ011011	1.93074	1.65589e-63	9.50687e-61	AT1G54410	dehydrin family protein | chr1:20309775-20310767 REVERSE				UP		GWHPDOOQ014983	2.56898	2.52638e-27	1.42899e-24	AT5G25560	zinc finger (C3HC4-type RING finger) family protein | chr5:8897901-8901704 FORWARD	UP		GWHPDOOQ014037	1.56974	1.82887e-20	8.97003e-18	AT3G14200	DNAJ heat shock N-terminal domain-containing protein | chr3:4712574-4714653 REVERSE	UP
GWHPDOOQ014166	3.16336	3.75256e-36	2.1476e-33	AT3G13130	unknown protein | chr3:4222914-4223752 FORWARD	UP		GWHPDOOQ006961	1.65554	4.26904e-62	2.37669e-59	#N/A	#N/A				UP		GWHPDOOQ013182	2.02828	6.37564e-27	3.49694e-24	#N/A	#N/A	UP		GWHPDOOQ017590	-2.36757	5.04491e-20	2.39939e-17	AT2G30520	Symbols: RPT2 | RPT2 (ROOT PHOTOTROPISM 2); protein binding | chr2:13002742-13005600 REVERSE	DOWN
GWHPDOOQ008568	1.55719	4.41219e-36	2.45084e-33	AT1G14350	Symbols: FLP, AtMYB124, MYB124 | FLP (FOUR LIPS); DNA binding / transcription factor | chr1:4908255-4911168 FORWARD	UP		GWHPDOOQ001652	2.04621	2.14288e-61	1.15791e-58	AT2G44480	Symbols: BGLU17 | BGLU17 (BETA GLUCOSIDASE 17); catalytic/ cation binding / hydrolase, hydrolyzing O-glycosyl compounds | chr2:18359734-18363088 FORWARD				UP		GWHPDOOQ020336	-1.18457	2.36581e-25	1.23551e-22	AT1G75280	isoflavone reductase, putative | chr1:28251960-28253619 FORWARD	DOWN		GWHPDOOQ004560	2.16353	5.72626e-20	2.64334e-17	AT2G37730	fringe-related protein | chr2:15822186-15824538 REVERSE	UP
GWHPDOOQ016165	2.28443	6.20544e-36	3.34845e-33	AT5G43150	unknown protein | chr5:17325013-17325923 FORWARD	UP		GWHPDOOQ023578	3.87746	2.57024e-61	1.34915e-58	AT4G26080	Symbols: ABI1 | ABI1 (ABA INSENSITIVE 1); calcium ion binding / protein serine/threonine phosphatase | chr4:13219961-13222284 REVERSE				UP		GWHPDOOQ004003	2.76747	2.38912e-25	1.23551e-22	#N/A	#N/A	UP		GWHPDOOQ001691	1.54481	8.2716e-20	3.70922e-17	AT5G40850	Symbols: UPM1 | UPM1 (UROPHORPHYRIN METHYLASE 1); uroporphyrin-III C-methyltransferase | chr5:16366470-16369099 FORWARD	UP
GWHPDOOQ020977	3.1925	1.97056e-35	1.03378e-32	AT2G41430	Symbols: ERD15, LSR1, CID1 | ERD15 (EARLY RESPONSIVE TO DEHYDRATION 15); protein binding | chr2:17269440-17270542 FORWARD	UP		GWHPDOOQ010972	2.02536	4.00487e-60	2.04382e-57	#N/A	#N/A				UP		GWHPDOOQ005288	1.70965	4.32433e-25	2.17418e-22	AT4G19420	pectinacetylesterase family protein | chr4:10587166-10590588 REVERSE	UP		GWHPDOOQ010076	2.52835	1.15516e-19	5.03618e-17	AT4G14746	#N/A	UP
GWHPDOOQ008685	3.2252	2.0845e-35	1.064e-32	AT1G13930	Involved in response to salt stress. Knockout mutants are hypersensitive to salt stress. | chr1:4761042-4761725 FORWARD	UP		GWHPDOOQ010523	1.69508	4.86016e-60	2.41327e-57	AT5G43490	#N/A				UP		GWHPDOOQ008989	2.11621	7.37231e-25	3.60645e-22	AT1G25550	myb family transcription factor | chr1:8976434-8978093 FORWARD	UP		GWHPDOOQ021606	-2.46984	1.54882e-19	6.56991e-17	AT3G47500	Symbols: CDF3 | CDF3 (CYCLING DOF FACTOR 3); DNA binding / protein binding / transcription factor | chr3:17504000-17506058 REVERSE	DOWN
GWHPDOOQ018945	3.4229	2.09485e-34	1.04114e-31	AT1G02700	unknown protein | chr1:588329-589480 FORWARD	UP		GWHPDOOQ020090	4.21567	8.69535e-60	4.20397e-57	AT2G15960	unknown protein | chr2:6947309-6947688 FORWARD				UP		GWHPDOOQ019951	4.0255	1.03241e-24	4.91754e-22	AT1G10200	Symbols: WLIM1 | WLIM1; transcription factor/ zinc ion binding | chr1:3346390-3347885 REVERSE	UP		GWHPDOOQ020336	-1.15621	2.18987e-19	8.92426e-17	AT1G75280	isoflavone reductase, putative | chr1:28251960-28253619 FORWARD	DOWN
GWHPDOOQ021404	-2.44465	2.27607e-34	1.1022e-31	AT5G40230	nodulin-related | chr5:16079648-16081735 REVERSE	DOWN		GWHPDOOQ010567	1.69041	4.38287e-59	2.06467e-56	AT5G48655	zinc finger (C3HC4-type RING finger) family protein | chr5:19731173-19733043 REVERSE				UP		GWHPDOOQ023353	-1.20939	4.48415e-24	2.08111e-21	AT2G05920	subtilase family protein | chr2:2269515-2272229 REVERSE	DOWN		GWHPDOOQ009863	-2.45812	2.21756e-19	8.92426e-17	AT4G15630	integral membrane family protein | chr4:8917430-8918852 FORWARD	DOWN
GWHPDOOQ022370	4.85285	2.5053e-34	1.18288e-31	AT5G07330	unknown protein | chr5:2315980-2316874 FORWARD	UP		GWHPDOOQ021114	2.86813	8.88557e-59	4.08114e-56	AT4G24960	Symbols: ATHVA22D, HVA22D | ATHVA22D | chr4:12827937-12829243 FORWARD				UP		GWHPDOOQ021606	-2.61146	8.04316e-24	3.63953e-21	AT3G47500	Symbols: CDF3 | CDF3 (CYCLING DOF FACTOR 3); DNA binding / protein binding / transcription factor | chr3:17504000-17506058 REVERSE	DOWN		GWHPDOOQ019074	-1.12775	4.44209e-19	1.70045e-16	AT4G34980	Symbols: SLP2 | SLP2; serine-type peptidase | chr4:16656691-16659339 REVERSE	DOWN
GWHPDOOQ011376	2.27158	1.3994e-33	6.44614e-31	AT3G10740	Symbols: ASD1, ARAF1, ARAF, ATASD1 | ASD1 (ALPHA-L-ARABINOFURANOSIDASE 1); alpha-N-arabinofuranosidase/ hydrolase, acting on glycosyl bonds / xylan 1,4-beta-xylosidase | chr3:3360888-3365414 REVERSE	UP		GWHPDOOQ011923	2.25023	1.40065e-57	6.27629e-55	AT3G10080	germin-like protein, putative | chr3:3107275-3108177 REVERSE				UP		GWHPDOOQ010107	1.57512	2.23246e-23	9.85551e-21	AT3G55760	unknown protein | chr3:20700435-20703056 FORWARD	UP		GWHPDOOQ004121	1.04265	4.98375e-19	1.81971e-16	AT5G62360	invertase/pectin methylesterase inhibitor family protein | chr5:25040649-25041462 FORWARD	UP
GWHPDOOQ016303	3.53337	1.7191e-33	7.7302e-31	AT2G26150	Symbols: ATHSFA2, HSFA2 | ATHSFA2; DNA binding / transcription factor | chr2:11135682-11137396 FORWARD	UP		GWHPDOOQ016331	3.60439	4.4573e-57	1.94975e-54	AT5G12020	Symbols: HSP17.6II | HSP17.6II (17.6 KDA CLASS II HEAT SHOCK PROTEIN) | chr5:3882237-3882938 REVERSE				UP		GWHPDOOQ005333	1.69774	6.51231e-23	2.80649e-20	AT3G09390	Symbols: MT2A, ATMT-K, ATMT-1 | MT2A (METALLOTHIONEIN 2A); copper ion binding | chr3:2889486-2890229 REVERSE	UP		GWHPDOOQ016242	-1.19215	4.98549e-19	1.81971e-16	AT4G37790	Symbols: HAT22 | HAT22; transcription factor | chr4:17768042-17769606 FORWARD	DOWN
GWHPDOOQ016331	3.3436	4.43987e-33	1.95003e-30	AT5G12020	Symbols: HSP17.6II | HSP17.6II (17.6 KDA CLASS II HEAT SHOCK PROTEIN) | chr5:3882237-3882938 REVERSE	UP		GWHPDOOQ018173	1.48371	5.27632e-57	2.25434e-54	AT5G41020	#N/A				UP		GWHPDOOQ021331	-1.36287	7.07197e-23	2.97681e-20	AT5G50150	#N/A	DOWN		GWHPDOOQ008685	1.82662	6.31919e-19	2.25409e-16	AT1G13930	Involved in response to salt stress. Knockout mutants are hypersensitive to salt stress. | chr1:4761042-4761725 FORWARD	UP
GWHPDOOQ018561	1.40878	6.36732e-33	2.73303e-30	AT3G24080	KRR1 family protein | chr3:8694961-8697124 REVERSE	UP		GWHPDOOQ004560	3.26031	3.77543e-56	1.57641e-53	AT2G37730	fringe-related protein | chr2:15822186-15824538 REVERSE				UP		GWHPDOOQ019903	-1.38078	8.02491e-23	3.30116e-20	AT3G62830	Symbols: UXS2, ATUXS2, AUD1 | AUD1; UDP-glucuronate decarboxylase/ catalytic/ dTDP-glucose 4,6-dehydratase | chr3:23232386-23235567 FORWARD	DOWN		GWHPDOOQ018342	-1.00212	8.99743e-19	3.1381e-16	AT5G28770	Symbols: BZO2H3 | BZO2H3; DNA binding / protein heterodimerization/ transcription factor | chr5:10796459-10798222 REVERSE	DOWN
GWHPDOOQ006643	3.50665	2.14872e-32	8.84932e-30	AT1G62710	Symbols: BETA-VPE, BETAVPE | BETA-VPE (BETA VACUOLAR PROCESSING ENZYME); cysteine-type endopeptidase | chr1:23223874-23226916 REVERSE	UP		GWHPDOOQ006673	-2.74506	4.03344e-56	1.64672e-53	AT1G62500	protease inhibitor/seed storage/lipid transfer protein (LTP) family protein | chr1:23132045-23133502 FORWARD				DOWN		GWHPDOOQ019043	1.53127	5.67962e-22	2.28447e-19	#N/A	#N/A	UP		GWHPDOOQ010107	1.62995	1.03263e-18	3.52329e-16	AT3G55760	unknown protein | chr3:20700435-20703056 FORWARD	UP
GWHPDOOQ007753	2.52177	2.20226e-32	8.84932e-30	AT2G21970	Symbols: SEP2 | SEP2 (STRESS ENHANCED PROTEIN 2); chlorophyll binding | chr2:9356983-9357916 REVERSE	UP		GWHPDOOQ013272	5.2579	5.67774e-56	2.26764e-53	AT1G30260	FUNCTIONS IN: molecular_function unknown; INVOLVED IN: response to cytokinin stimulus; EXPRESSED IN: 18 plant structures; EXPRESSED DURING: 10 growth stages; BEST Arabidopsis thaliana protein match is: galactosyltransferase family protein (TAIR:AT4G21060.1); Has 16 Blast hits to 16 proteins in 5 species: Archae - 0; Bacteria - 0; Metazoa - 0; Fungi - 0; Plants - 16; Viruses - 0; Other Eukaryotes …				UP		GWHPDOOQ012964	-1.05562	6.86322e-22	2.70053e-19	AT1G29050	unknown protein | chr1:10136230-10139208 REVERSE	DOWN		GWHPDOOQ002947	-1.09525	2.80861e-18	9.18358e-16	AT2G42610	Symbols: LSH10 | LSH10 (LIGHT SENSITIVE HYPOCOTYLS 10) | chr2:17747917-17750440 FORWARD	DOWN
GWHPDOOQ019985	2.17487	2.19945e-32	8.84932e-30	AT2G23090	unknown protein | chr2:9829450-9830410 REVERSE	UP		GWHPDOOQ014313	-2.83758	3.02349e-55	1.18186e-52	AT4G22010	Symbols: sks4 | sks4 (SKU5 Similar 4); copper ion binding / oxidoreductase | chr4:11663324-11666715 FORWARD				DOWN		GWHPDOOQ017940	2.88399	7.05802e-22	2.71809e-19	AT1G53540	17.6 kDa class I small heat shock protein (HSP17.6C-CI) (AA 1-156) | chr1:19980462-19981109 FORWARD	UP		GWHPDOOQ009707	-1.2932	3.25282e-18	1.00104e-15	AT3G16770	Symbols: RAP2.3, ATEBP, ERF72 | ATEBP (ETHYLENE-RESPONSIVE ELEMENT BINDING PROTEIN); DNA binding / protein binding / transcription activator/ transcription factor | chr3:5705662-5707023 FORWARD	DOWN
GWHPDOOQ017947	1.84626	2.43306e-32	9.57308e-30	AT5G02500	Symbols: HSC70-1, HSP70-1, AT-HSC70-1, HSC70 | HSC70-1 (HEAT SHOCK COGNATE PROTEIN 70-1); ATP binding | chr5:553745-556442 REVERSE	UP		GWHPDOOQ008364	1.93224	2.99087e-54	1.14476e-51	AT1G70640	#N/A				UP		GWHPDOOQ012747	-2.2082	8.53242e-22	3.21743e-19	AT1G11260	Symbols: STP1, ATSTP1 | STP1 (SUGAR TRANSPORTER 1); carbohydrate transmembrane transporter/ sugar:hydrogen symporter | chr1:3777328-3780337 FORWARD	DOWN		GWHPDOOQ003113	3.68944	3.21446e-18	1.00104e-15	AT5G53100	oxidoreductase, putative | chr5:21526250-21528323 FORWARD	UP
GWHPDOOQ003589	-1.39168	8.28815e-32	3.19449e-29	AT3G03050	Symbols: CSLD3, KJK, ATCSLD3 | CSLD3 (CELLULOSE SYNTHASE-LIKE D3); cellulose synthase/ transferase, transferring glycosyl groups | chr3:687052-691898 FORWARD	DOWN		GWHPDOOQ013687	-1.42002	1.4479e-53	5.42874e-51	AT1G52360	coatomer protein complex, subunit beta 2 (beta prime), putative | chr1:19499162-19506170 FORWARD				DOWN		GWHPDOOQ007109	-1.11143	1.50168e-21	5.54703e-19	AT5G47820	Symbols: FRA1 | FRA1 (FRAGILE FIBER 1); microtubule motor | chr5:19366483-19372387 FORWARD	DOWN		GWHPDOOQ018336	-1.33525	7.50125e-18	2.26408e-15	AT3G63380	calcium-transporting ATPase, plasma membrane-type, putative / Ca(2+)-ATPase, putative (ACA12) | chr3:23406611-23410360 REVERSE	DOWN
GWHPDOOQ021504	2.64523	1.29039e-31	4.87406e-29	AT3G01470	#N/A	UP		GWHPDOOQ004285	-1.85728	5.48882e-53	2.01681e-50	AT2G40610	Symbols: ATEXPA8, EXP8, ATEXP8, ATHEXP ALPHA 1.11 | ATEXPA8 (ARABIDOPSIS THALIANA EXPANSIN A8) | chr2:16948863-16950557 REVERSE				DOWN		GWHPDOOQ006652	-2.59254	3.40253e-21	1.23172e-18	AT1G12240	Symbols: ATBETAFRUCT4, VAC-INV | ATBETAFRUCT4; beta-fructofuranosidase/ hydrolase, hydrolyzing O-glycosyl compounds | chr1:4153652-4157644 FORWARD	DOWN		GWHPDOOQ005394	-1.16489	9.3371e-18	2.71381e-15	AT2G37750	unknown protein | chr2:15830989-15831558 FORWARD	DOWN
GWHPDOOQ003708	4.01685	1.40205e-31	5.19197e-29	AT5G24470	Symbols: APRR5, PRR5 | APRR5 (ARABIDOPSIS PSEUDO-RESPONSE REGULATOR 5); transcription regulator/ two-component response regulator | chr5:8355951-8358873 REVERSE	UP		GWHPDOOQ017864	1.42571	4.54022e-51	1.63555e-48	AT2G29380	protein phosphatase 2C, putative / PP2C, putative | chr2:12608702-12610167 FORWARD				UP		GWHPDOOQ001686	1.79303	4.85685e-21	1.7237e-18	AT2G44480	Symbols: BGLU17 | BGLU17 (BETA GLUCOSIDASE 17); catalytic/ cation binding / hydrolase, hydrolyzing O-glycosyl compounds | chr2:18359734-18363088 FORWARD	UP		GWHPDOOQ004221	1.98395	4.88555e-17	1.39416e-14	AT5G51100	Symbols: FSD2 | FSD2 (FE SUPEROXIDE DISMUTASE 2); superoxide dismutase | chr5:20773296-20775701 REVERSE	UP
GWHPDOOQ010112	1.38512	3.36264e-31	1.22128e-28	AT3G22970	#N/A	UP		GWHPDOOQ017416	1.72595	1.60615e-50	5.67464e-48	AT1G56300	DNAJ heat shock N-terminal domain-containing protein | chr1:21078820-21080423 REVERSE				UP		GWHPDOOQ015063	3.70416	5.60807e-21	1.95204e-18	AT4G31240	INVOLVED IN: cell redox homeostasis; LOCATED IN: cellular_component unknown; EXPRESSED IN: 21 plant structures; EXPRESSED DURING: 9 growth stages; CONTAINS InterPro DOMAIN/s: Thioredoxin fold (InterPro:IPR012335), Thioredoxin-like (InterPro:IPR017936), Thioredoxin-like fold (InterPro:IPR012336), C1-like (InterPro:IPR011424); BEST Arabidopsis thaliana protein match is: DC1 domain-containing protei…	UP		GWHPDOOQ017416	1.16972	6.33173e-17	1.77458e-14	AT1G56300	DNAJ heat shock N-terminal domain-containing protein | chr1:21078820-21080423 REVERSE	UP
GWHPDOOQ017416	2.14	3.77466e-31	1.34506e-28	AT1G56300	DNAJ heat shock N-terminal domain-containing protein | chr1:21078820-21080423 REVERSE	UP		GWHPDOOQ014153	1.84906	2.44617e-50	8.47945e-48	AT5G50740	metal ion binding | chr5:20635866-20637977 REVERSE				UP		GWHPDOOQ022635	1.43543	6.7323e-21	2.29915e-18	AT4G22990	#N/A	UP		GWHPDOOQ022250	-1.88618	1.78831e-16	4.83923e-14	AT1G18330	Symbols: EPR1 | EPR1 (EARLY-PHYTOCHROME-RESPONSIVE1); DNA binding / transcription factor | chr1:6305971-6308010 REVERSE	DOWN
GWHPDOOQ004592	-1.8347	4.74005e-31	1.65779e-28	AT3G55430	glycosyl hydrolase family 17 protein / beta-1,3-glucanase, putative | chr3:20549599-20552215 REVERSE	DOWN		GWHPDOOQ005709	-1.31225	1.27832e-49	4.34913e-47	AT3G08680	leucine-rich repeat transmembrane protein kinase, putative | chr3:2637592-2640838 FORWARD				DOWN		GWHPDOOQ018223	-1.24268	1.12392e-20	3.7672e-18	AT3G26420	#N/A	DOWN		GWHPDOOQ008001	1.24885	2.69597e-16	7.0522e-14	AT1G31130	unknown protein | chr1:11114701-11116195 REVERSE	UP
GWHPDOOQ013272	3.74985	7.81024e-31	2.6819e-28	AT1G30260	FUNCTIONS IN: molecular_function unknown; INVOLVED IN: response to cytokinin stimulus; EXPRESSED IN: 18 plant structures; EXPRESSED DURING: 10 growth stages; BEST Arabidopsis thaliana protein match is: galactosyltransferase family protein (TAIR:AT4G21060.1); Has 16 Blast hits to 16 proteins in 5 species: Archae - 0; Bacteria - 0; Metazoa - 0; Fungi - 0; Plants - 16; Viruses - 0; Other Eukaryotes …	UP		GWHPDOOQ007708	2.30653	9.66638e-49	3.22892e-46	#N/A	#N/A				UP		GWHPDOOQ023235	-4.63286	1.48686e-20	4.89312e-18	AT2G46830	Symbols: CCA1 | CCA1 (CIRCADIAN CLOCK ASSOCIATED 1); DNA binding / transcription activator/ transcription factor/ transcription repressor | chr2:19245672-19248909 FORWARD	DOWN		GWHPDOOQ021331	-1.07228	3.92351e-16	1.0095e-13	AT5G50150	#N/A	DOWN
GWHPDOOQ014255	-1.23884	9.92795e-31	3.3482e-28	AT4G05520	Symbols: ATEHD2 | ATEHD2 (EPS15 HOMOLOGY DOMAIN 2); GTP binding / GTPase/ calcium ion binding | chr4:2804515-2807926 FORWARD	DOWN		GWHPDOOQ007061	-1.14381	7.63048e-48	2.50334e-45	AT5G67360	Symbols: ARA12 | ARA12; serine-type endopeptidase | chr5:26871891-26874579 REVERSE				DOWN		GWHPDOOQ002718	3.99315	1.567e-20	5.06478e-18	AT3G22060	receptor protein kinase-related | chr3:7771016-7772340 FORWARD	UP		GWHPDOOQ019459	-1.2801	5.2838e-16	1.31634e-13	AT3G07070	protein kinase family protein | chr3:2237958-2240074 FORWARD	DOWN
GWHPDOOQ023061	-1.74151	1.44405e-30	4.78463e-28	AT1G17140	tropomyosin-related | chr1:5856573-5858446 REVERSE	DOWN		GWHPDOOQ016293	-1.36149	3.56343e-47	1.14855e-44	AT2G46210	delta-8 sphingolipid desaturase, putative | chr2:18977344-18979001 FORWARD				DOWN		GWHPDOOQ013644	1.71938	1.74505e-20	5.5413e-18	AT1G80300	Symbols: NTT1, ATNTT1 | NTT1 (NUCLEOTIDE TRANSPORTER 1); ATP:ADP antiporter | chr1:30191856-30194519 FORWARD	UP		GWHPDOOQ019362	-1.04849	6.66202e-16	1.63376e-13	AT1G04040	acid phosphatase class B family protein | chr1:1042362-1043864 REVERSE	DOWN
GWHPDOOQ005919	1.88289	1.5486e-30	5.04256e-28	AT4G17940	binding | chr4:9965742-9966969 FORWARD	UP		GWHPDOOQ017619	-2.95937	3.91571e-47	1.24033e-44	AT2G40610	Symbols: ATEXPA8, EXP8, ATEXP8, ATHEXP ALPHA 1.11 | ATEXPA8 (ARABIDOPSIS THALIANA EXPANSIN A8) | chr2:16948863-16950557 REVERSE				DOWN		GWHPDOOQ005422	1.29257	3.01588e-20	9.41162e-18	AT3G55610	#N/A	UP		GWHPDOOQ023093	1.87025	7.0947e-16	1.68714e-13	AT2G46340	Symbols: SPA1 | SPA1 (SUPPRESSOR OF PHYA-105 1); protein binding / signal transducer | chr2:19022173-19027413 REVERSE	UP
GWHPDOOQ005519	2.04634	4.32209e-30	1.38351e-27	AT4G00430	Symbols: TMP-C, PIP1;4, PIP1E | PIP1;4 (PLASMA MEMBRANE INTRINSIC PROTEIN 1;4); water channel | chr4:185450-187627 REVERSE	UP		GWHPDOOQ007971	-1.784	2.61737e-46	8.15022e-44	AT3G14470	disease resistance protein (NBS-LRR class), putative | chr3:4857940-4861247 FORWARD				DOWN		GWHPDOOQ006159	-1.86706	4.24891e-20	1.30348e-17	AT4G10540	subtilase family protein | chr4:6512515-6515743 REVERSE	DOWN		GWHPDOOQ010087	1.86753	7.23615e-16	1.6951e-13	AT3G22830	Symbols: AT-HSFA6B, HSFA6B | AT-HSFA6B; DNA binding / transcription factor | chr3:8078820-8081051 FORWARD	UP
GWHPDOOQ006832	1.26732	5.73661e-30	1.80569e-27	AT2G17787	#N/A	UP		GWHPDOOQ008893	1.2251	3.63066e-46	1.11171e-43	AT2G01100	unknown protein | chr2:81437-83290 FORWARD				UP		GWHPDOOQ006354	-1.09934	4.83709e-20	1.45919e-17	AT4G23690	disease resistance-responsive family protein / dirigent family protein | chr4:12338871-12339747 REVERSE	DOWN		GWHPDOOQ015608	1.17236	8.43256e-16	1.9181e-13	AT1G76020	INVOLVED IN: biological_process unknown; LOCATED IN: cell wall, vacuole; EXPRESSED IN: 22 plant structures; EXPRESSED DURING: 13 growth stages; CONTAINS InterPro DOMAIN/s: Thioredoxin fold (InterPro:IPR012335), Thioredoxin-like fold (InterPro:IPR012336); BEST Arabidopsis thaliana protein match is: unknown protein (TAIR:AT1G20225.1); Has 118 Blast hits to 116 proteins in 37 species: Archae - 0; Ba…	UP
GWHPDOOQ008358	1.97637	6.10032e-30	1.8887e-27	AT3G26580	INVOLVED IN: biological_process unknown; LOCATED IN: chloroplast thylakoid membrane; EXPRESSED IN: 23 plant structures; EXPRESSED DURING: 13 growth stages; CONTAINS InterPro DOMAIN/s: Tetratricopeptide region (InterPro:IPR013026); Has 2147 Blast hits to 1154 proteins in 168 species: Archae - 2; Bacteria - 99; Metazoa - 1301; Fungi - 180; Plants - 105; Viruses - 57; Other Eukaryotes - 403 (source:…	UP		GWHPDOOQ011420	-1.12871	5.44279e-46	1.63926e-43	AT3G12110	Symbols: ACT11 | ACT11 (actin-11); structural constituent of cytoskeleton | chr3:3857843-3859798 FORWARD				DOWN		GWHPDOOQ007985	-2.23082	8.86575e-20	2.63066e-17	AT2G13610	ABC transporter family protein | chr2:5673688-5675831 REVERSE	DOWN		GWHPDOOQ004426	1.18593	8.37873e-16	1.9181e-13	AT2G40080	Symbols: ELF4 | ELF4 (EARLY FLOWERING 4) | chr2:16734294-16734912 REVERSE	UP
GWHPDOOQ001960	4.55914	7.88357e-30	2.40144e-27	AT3G27250	#N/A	UP		GWHPDOOQ011693	1.5847	8.74697e-46	2.59192e-43	AT3G13570	Symbols: SCL30A | SCL30a; RNA binding / nucleic acid binding / nucleotide binding | chr3:4429298-4432159 REVERSE				UP		GWHPDOOQ004426	1.57302	1.01561e-19	2.96494e-17	AT2G40080	Symbols: ELF4 | ELF4 (EARLY FLOWERING 4) | chr2:16734294-16734912 REVERSE	UP		GWHPDOOQ016058	3.57405	1.32587e-15	2.97279e-13	AT5G42900	unknown protein | chr5:17197641-17199793 REVERSE	UP
GWHPDOOQ010523	1.35755	1.23291e-29	3.69599e-27	AT5G43490	#N/A	UP		GWHPDOOQ000183	3.30859	1.08453e-45	3.16271e-43	AT3G13130	unknown protein | chr3:4222914-4223752 FORWARD				UP		GWHPDOOQ001409	1.55678	1.18001e-19	3.39018e-17	AT5G57685	#N/A	UP		GWHPDOOQ002381	-2.37541	1.58424e-15	3.50207e-13	AT3G29240	unknown protein | chr3:11191491-11192986 FORWARD	DOWN
GWHPDOOQ006401	2.50215	2.37341e-29	7.00379e-27	AT4G23493	unknown protein | chr4:12256180-12257039 REVERSE	UP		GWHPDOOQ023223	1.804	1.58198e-45	4.54128e-43	AT5G24470	Symbols: APRR5, PRR5 | APRR5 (ARABIDOPSIS PSEUDO-RESPONSE REGULATOR 5); transcription regulator/ two-component response regulator | chr5:8355951-8358873 REVERSE				UP		GWHPDOOQ002481	3.42849	1.42084e-19	4.01832e-17	AT1G13680	phospholipase C/ phosphoric diester hydrolase | chr1:4690409-4692841 FORWARD	UP		GWHPDOOQ011739	-2.47169	2.01429e-15	4.33072e-13	AT5G06530	ABC transporter family protein | chr5:1989747-1994824 REVERSE	DOWN
GWHPDOOQ009386	-1.14004	2.94232e-29	8.54901e-27	AT4G31480	coatomer beta subunit, putative / beta-coat protein, putative / beta-COP, putative | chr4:15264076-15267847 FORWARD	DOWN		GWHPDOOQ015309	-1.72669	9.50748e-45	2.68725e-42	AT1G09930	Symbols: ATOPT2 | ATOPT2; oligopeptide transporter | chr1:3227490-3230043 REVERSE				DOWN		GWHPDOOQ004952	1.20831	1.6905e-19	4.70739e-17	AT4G40070	protein binding / zinc ion binding | chr4:18576418-18577774 FORWARD	UP		GWHPDOOQ016329	2.78944	2.40582e-15	5.10261e-13	AT5G12020	Symbols: HSP17.6II | HSP17.6II (17.6 KDA CLASS II HEAT SHOCK PROTEIN) | chr5:3882237-3882938 REVERSE	UP
GWHPDOOQ020090	4.43278	3.96777e-29	1.13538e-26	AT2G15960	unknown protein | chr2:6947309-6947688 FORWARD	UP		GWHPDOOQ001961	6.30188	2.13121e-44	5.93252e-42	AT3G27250	#N/A				UP		GWHPDOOQ008920	1.9387	2.02803e-19	5.56171e-17	AT1G23010	Symbols: LPR1 | LPR1 (Low Phosphate Root1); copper ion binding / oxidoreductase, acting on diphenols and related substances as donors, oxygen as acceptor | chr1:8147264-8149813 FORWARD	UP		GWHPDOOQ018912	1.8285	2.93637e-15	6.14485e-13	AT3G62410	Symbols: CP12-2, CP12 | CP12-2; protein binding | chr3:23090944-23091566 FORWARD	UP
GWHPDOOQ017940	3.18954	5.51575e-29	1.55478e-26	AT1G53540	17.6 kDa class I small heat shock protein (HSP17.6C-CI) (AA 1-156) | chr1:19980462-19981109 FORWARD	UP		GWHPDOOQ016217	1.19525	2.74982e-44	7.54027e-42	AT1G44910	protein binding | chr1:16975604-16982965 FORWARD				UP		GWHPDOOQ001689	2.02721	2.79334e-19	7.5462e-17	AT2G44480	Symbols: BGLU17 | BGLU17 (BETA GLUCOSIDASE 17); catalytic/ cation binding / hydrolase, hydrolyzing O-glycosyl compounds | chr2:18359734-18363088 FORWARD	UP		GWHPDOOQ010894	-1.01787	4.33599e-15	8.95438e-13	AT5G48485	Symbols: DIR1 | DIR1 (DEFECTIVE IN INDUCED RESISTANCE 1); lipid binding / lipid transporter | chr5:19646232-19646802 REVERSE	DOWN
GWHPDOOQ007061	-1.16229	6.74445e-29	1.87317e-26	AT5G67360	Symbols: ARA12 | ARA12; serine-type endopeptidase | chr5:26871891-26874579 REVERSE	DOWN		GWHPDOOQ004777	1.26511	4.77882e-44	1.29113e-41	AT3G54890	Symbols: LHCA1 | LHCA1; chlorophyll binding | chr3:20339504-20341103 REVERSE				UP		GWHPDOOQ003181	1.44345	3.21349e-19	8.55356e-17	AT1G61520	Symbols: LHCA3 | LHCA3; chlorophyll binding | chr1:22700010-22701383 FORWARD	UP		GWHPDOOQ008654	2.9361	5.07889e-15	1.03524e-12	AT2G03310	unknown protein | chr2:1006256-1007183 REVERSE	UP
GWHPDOOQ018812	3.18315	1.51502e-28	4.14677e-26	AT2G46940	unknown protein | chr2:19286658-19287581 REVERSE	UP		GWHPDOOQ013394	-3.51701	1.06275e-43	2.8297e-41	AT1G11545	xyloglucan:xyloglucosyl transferase, putative / xyloglucan endotransglycosylase, putative / endo-xyloglucan transferase, putative | chr1:3878550-3880361 REVERSE				DOWN		GWHPDOOQ017883	1.62276	3.38567e-19	8.88125e-17	AT3G46640	Symbols: PCL1, LUX | PCL1 (PHYTOCLOCK 1); DNA binding / transcription factor | chr3:17183090-17184464 FORWARD	UP		GWHPDOOQ016587	-1.50176	6.35687e-15	1.27912e-12	AT5G42250	alcohol dehydrogenase, putative | chr5:16894009-16897620 FORWARD	DOWN
GWHPDOOQ009753	2.11149	1.92522e-28	5.19425e-26	AT4G15910	Symbols: ATDI21, DI21 | ATDI21 (ARABIDOPSIS THALIANA DROUGHT-INDUCED 21) | chr4:9028461-9029423 FORWARD	UP		GWHPDOOQ015636	2.2458	1.20609e-43	3.16547e-41	AT1G20080	Symbols: SYTB, ATSYTB, NTMC2TYPE1.2, NTMC2T1.2 | SYTB | chr1:6962132-6965045 FORWARD				UP		GWHPDOOQ007873	3.44918	1.03378e-18	2.63541e-16	AT4G10250	Symbols: ATHSP22.0 | ATHSP22.0 | chr4:6370343-6371291 FORWARD	UP		GWHPDOOQ002725	-1.15011	9.02413e-15	1.74856e-12	AT4G15248	#N/A	DOWN
GWHPDOOQ020432	1.45313	2.11655e-28	5.63002e-26	AT2G23970	defense-related protein, putative | chr2:10199698-10201081 FORWARD	UP		GWHPDOOQ003589	-1.23376	2.70099e-43	6.9891e-41	AT3G03050	Symbols: CSLD3, KJK, ATCSLD3 | CSLD3 (CELLULOSE SYNTHASE-LIKE D3); cellulose synthase/ transferase, transferring glycosyl groups | chr3:687052-691898 FORWARD				DOWN		GWHPDOOQ011262	1.06096	1.43829e-18	3.56617e-16	AT1G73590	Symbols: PIN1, ATPIN1 | PIN1 (PIN-FORMED 1); transporter | chr1:27659673-27663178 FORWARD	UP		GWHPDOOQ002481	2.94064	1.42456e-14	2.72665e-12	AT1G13680	phospholipase C/ phosphoric diester hydrolase | chr1:4690409-4692841 FORWARD	UP
GWHPDOOQ009115	1.6233	2.16258e-28	5.67258e-26	AT1G68220	unknown protein | chr1:25570231-25571712 FORWARD	UP		GWHPDOOQ018812	3.85232	6.69645e-43	1.70871e-40	AT2G46940	unknown protein | chr2:19286658-19287581 REVERSE				UP		GWHPDOOQ006244	-1.11536	1.68109e-18	4.11187e-16	AT4G24015	#N/A	DOWN		GWHPDOOQ021725	3.9665	2.44143e-14	4.56169e-12	AT5G15630	Symbols: COBL4, IRX6 | IRX6 | chr5:5084704-5086792 FORWARD	UP
GWHPDOOQ017837	3.52278	2.67463e-28	6.91959e-26	AT1G07400	#N/A	UP		GWHPDOOQ016261	1.07775	1.09323e-42	2.75135e-40	AT4G32940	Symbols: GAMMA-VPE, GAMMAVPE | GAMMA-VPE (GAMMA VACUOLAR PROCESSING ENZYME); cysteine-type endopeptidase | chr4:15900270-15903268 REVERSE				UP		GWHPDOOQ003754	2.90371	2.41556e-18	5.82956e-16	AT4G27740	#N/A	UP		GWHPDOOQ016364	-1.06222	3.185e-14	5.68052e-12	AT1G02180	ferredoxin-related | chr1:413522-414645 REVERSE	DOWN
GWHPDOOQ011693	1.68875	5.60105e-28	1.42948e-25	AT3G13570	Symbols: SCL30A | SCL30a; RNA binding / nucleic acid binding / nucleotide binding | chr3:4429298-4432159 REVERSE	UP		GWHPDOOQ020132	1.14084	1.34802e-42	3.34673e-40	#N/A	#N/A				UP		GWHPDOOQ002345	-3.64814	2.98031e-18	7.09785e-16	AT5G39660	Symbols: CDF2 | CDF2 (CYCLING DOF FACTOR 2); DNA binding / protein binding / transcription factor | chr5:15878699-15881023 FORWARD	DOWN		GWHPDOOQ009943	1.99661	5.21688e-14	9.09766e-12	AT1G03220	extracellular dermal glycoprotein, putative / EDGP, putative | chr1:787122-788651 FORWARD	UP
GWHPDOOQ016457	1.55954	8.85217e-28	2.22909e-25	AT1G21680	FUNCTIONS IN: molecular_function unknown; INVOLVED IN: biological_process unknown; LOCATED IN: plasma membrane, vacuole, plant-type cell wall; EXPRESSED IN: 25 plant structures; EXPRESSED DURING: 13 growth stages; CONTAINS InterPro DOMAIN/s: WD40-like Beta Propeller (InterPro:IPR011659), Six-bladed beta-propeller, TolB-like (InterPro:IPR011042); BEST Arabidopsis thaliana protein match is: unknown…	UP		GWHPDOOQ013036	1.20163	1.75363e-42	4.29568e-40	AT2G42760	unknown protein | chr2:17795984-17797231 REVERSE				UP		GWHPDOOQ023482	1.94385	3.18617e-18	7.48957e-16	AT2G19570	Symbols: CDA1, AT-CDA1, DESZ | CDA1 (CYTIDINE DEAMINASE 1); cytidine deaminase | chr2:8470374-8471644 REVERSE	UP		GWHPDOOQ018874	-1.22446	7.60059e-14	1.31089e-11	AT2G47240	Symbols: CER8, LACS1 | long-chain-fatty-acid--CoA ligase family protein / long-chain acyl-CoA synthetase family protein | chr2:19392558-19397831 FORWARD	DOWN
GWHPDOOQ000530	1.3962	9.26259e-28	2.30175e-25	AT4G27130	eukaryotic translation initiation factor SUI1, putative | chr4:13604558-13606448 REVERSE	UP		GWHPDOOQ004292	1.109	1.91485e-42	4.62891e-40	AT3G56310	alpha-galactosidase, putative / melibiase, putative / alpha-D-galactoside galactohydrolase, putative | chr3:20882803-20885915 FORWARD				UP		GWHPDOOQ016114	2.82886	7.20883e-18	1.67282e-15	AT3G19480	D-3-phosphoglycerate dehydrogenase, putative / 3-PGDH, putative | chr3:6752531-6754785 FORWARD	UP		GWHPDOOQ018223	-1.06805	1.03371e-13	1.74452e-11	AT3G26420	#N/A	DOWN
GWHPDOOQ002415	-1.5747	9.48208e-28	2.3257e-25	AT5G15490	UDP-glucose 6-dehydrogenase, putative | chr5:5027639-5030194 REVERSE	DOWN		GWHPDOOQ023689	2.25592	1.96343e-42	4.6847e-40	AT3G24500	Symbols: MBF1C, ATMBF1C | MBF1C (MULTIPROTEIN BRIDGING FACTOR 1C); DNA binding / transcription coactivator/ transcription factor | chr3:8918679-8919308 FORWARD				UP		GWHPDOOQ006158	-1.63274	1.26728e-17	2.9035e-15	AT4G10540	subtilase family protein | chr4:6512515-6515743 REVERSE	DOWN		GWHPDOOQ005669	1.27994	1.06901e-13	1.78491e-11	#N/A	#N/A	UP
GWHPDOOQ001652	1.40564	1.33457e-27	3.23136e-25	AT2G44480	Symbols: BGLU17 | BGLU17 (BETA GLUCOSIDASE 17); catalytic/ cation binding / hydrolase, hydrolyzing O-glycosyl compounds | chr2:18359734-18363088 FORWARD	UP		GWHPDOOQ004140	1.86426	1.99114e-42	4.6899e-40	AT5G51440	23.5 kDa mitochondrial small heat shock protein (HSP23.5-M) | chr5:20891163-20892211 FORWARD				UP		GWHPDOOQ016587	-1.53887	1.37172e-17	3.10351e-15	AT5G42250	alcohol dehydrogenase, putative | chr5:16894009-16897620 FORWARD	DOWN		GWHPDOOQ015535	-1.05025	1.4206e-13	2.32253e-11	AT4G08920	Symbols: CRY1, BLU1, HY4, OOP2, ATCRY1 | CRY1 (CRYPTOCHROME 1); ATP binding / blue light photoreceptor/ protein homodimerization/ protein kinase | chr4:5724103-5727253 FORWARD	DOWN
GWHPDOOQ010505	-1.03816	3.87827e-27	9.27152e-25	AT5G60390	#N/A	DOWN		GWHPDOOQ015070	1.33005	3.56205e-42	8.2838e-40	AT4G31290	ChaC-like family protein | chr4:15185886-15188484 FORWARD				UP		GWHPDOOQ009720	6.09971	1.82567e-17	4.07957e-15	#N/A	#N/A	UP		GWHPDOOQ008959	-1.30398	1.7846e-13	2.88755e-11	AT1G23090	Symbols: AST91, SULTR3;3 | AST91 (SULFATE TRANSPORTER 91); sulfate transmembrane transporter | chr1:8184952-8189064 REVERSE	DOWN
GWHPDOOQ005705	2.78013	9.69939e-27	2.28978e-24	AT5G01930	(1-4)-beta-mannan endohydrolase, putative | chr5:361081-362901 REVERSE	UP		GWHPDOOQ012857	2.99401	3.77379e-42	8.6665e-40	AT4G32480	#N/A				UP		GWHPDOOQ003954	2.67567	1.95023e-17	4.30477e-15	AT5G23870	pectinacetylesterase family protein | chr5:8046018-8050175 REVERSE	UP		GWHPDOOQ017940	1.94413	2.02571e-13	3.21147e-11	AT1G53540	17.6 kDa class I small heat shock protein (HSP17.6C-CI) (AA 1-156) | chr1:19980462-19981109 FORWARD	UP
GWHPDOOQ013423	4.56795	1.02042e-26	2.37921e-24	AT1G61740	unknown protein | chr1:22798069-22801073 REVERSE	UP		GWHPDOOQ011262	1.35888	3.9776e-42	9.02179e-40	AT1G73590	Symbols: PIN1, ATPIN1 | PIN1 (PIN-FORMED 1); transporter | chr1:27659673-27663178 FORWARD				UP		GWHPDOOQ014037	1.6326	2.38598e-17	5.20316e-15	AT3G14200	DNAJ heat shock N-terminal domain-containing protein | chr3:4712574-4714653 REVERSE	UP		GWHPDOOQ017939	1.45905	2.33194e-13	3.65998e-11	AT1G53540	17.6 kDa class I small heat shock protein (HSP17.6C-CI) (AA 1-156) | chr1:19980462-19981109 FORWARD	UP
GWHPDOOQ004466	3.01394	1.14278e-26	2.63202e-24	AT2G39980	transferase family protein | chr2:16687673-16689956 REVERSE	UP		GWHPDOOQ013644	1.58022	5.61444e-42	1.25791e-39	AT1G80300	Symbols: NTT1, ATNTT1 | NTT1 (NUCLEOTIDE TRANSPORTER 1); ATP:ADP antiporter | chr1:30191856-30194519 FORWARD				UP		GWHPDOOQ022194	5.02674	2.78872e-17	6.00903e-15	AT4G10250	Symbols: ATHSP22.0 | ATHSP22.0 | chr4:6370343-6371291 FORWARD	UP		GWHPDOOQ001511	-1.65418	2.66839e-13	4.14657e-11	AT2G18960	Symbols: AHA1, PMA, OST2 | AHA1 (ARABIDOPSIS H+ ATPASE 1); ATPase/ hydrogen-exporting ATPase, phosphorylative mechanism / protein binding | chr2:8221631-8227622 FORWARD	DOWN
GWHPDOOQ013182	2.36631	1.32656e-26	3.01848e-24	#N/A	#N/A	UP		GWHPDOOQ003708	3.68612	7.30101e-42	1.61607e-39	AT5G24470	Symbols: APRR5, PRR5 | APRR5 (ARABIDOPSIS PSEUDO-RESPONSE REGULATOR 5); transcription regulator/ two-component response regulator | chr5:8355951-8358873 REVERSE				UP		GWHPDOOQ001986	-1.22272	4.42252e-17	9.41737e-15	AT5G40690	INVOLVED IN: biological_process unknown; EXPRESSED IN: 18 plant structures; EXPRESSED DURING: 10 growth stages; CONTAINS InterPro DOMAIN/s: EF-HAND 1 (InterPro:IPR018247); BEST Arabidopsis thaliana protein match is: unknown protein (TAIR:AT2G41730.1); Has 208 Blast hits to 177 proteins in 46 species: Archae - 0; Bacteria - 4; Metazoa - 51; Fungi - 25; Plants - 42; Viruses - 6; Other Eukaryotes - …	DOWN		GWHPDOOQ020194	2.69835	3.64621e-13	5.61052e-11	AT5G42900	unknown protein | chr5:17197641-17199793 REVERSE	UP
GWHPDOOQ020708	1.56477	1.36268e-26	3.06375e-24	AT3G13550	Symbols: FUS9, EMB144, COP10, CIN4 | FUS9 (FUSCA 9); protein binding / ubiquitin-protein ligase | chr3:4423349-4424883 REVERSE	UP		GWHPDOOQ010087	3.0177	2.68294e-41	5.86797e-39	AT3G22830	Symbols: AT-HSFA6B, HSFA6B | AT-HSFA6B; DNA binding / transcription factor | chr3:8078820-8081051 FORWARD				UP		GWHPDOOQ022166	3.27939	4.75759e-17	1.00131e-14	#N/A	#N/A	UP		GWHPDOOQ001965	-1.01926	4.30886e-13	6.50265e-11	AT3G01750	ankyrin repeat family protein | chr3:270229-272976 FORWARD	DOWN
GWHPDOOQ009659	2.08212	1.83123e-26	4.06878e-24	AT1G48300	unknown protein | chr1:17847356-17848564 FORWARD	UP		GWHPDOOQ004564	2.255	6.22859e-41	1.34625e-38	AT3G11410	Symbols: ATPP2CA, AHG3, PP2CA | PP2CA (ARABIDOPSIS THALIANA PROTEIN PHOSPHATASE 2CA); protein binding / protein serine/threonine phosphatase | chr3:3583883-3585790 REVERSE				UP		GWHPDOOQ011498	-1.12839	1.06856e-16	2.22309e-14	AT2G42290	leucine-rich repeat family protein | chr2:17616841-17619593 REVERSE	DOWN		GWHPDOOQ023533	-1.11626	4.41721e-13	6.60267e-11	AT4G29190	zinc finger (CCCH-type) family protein | chr4:14391938-14393373 REVERSE	DOWN
GWHPDOOQ022237	-1.32186	2.35895e-26	5.18036e-24	AT2G01970	endomembrane protein 70, putative | chr2:451871-454885 REVERSE	DOWN		GWHPDOOQ016457	1.48219	9.96771e-41	2.12938e-38	AT1G21680	FUNCTIONS IN: molecular_function unknown; INVOLVED IN: biological_process unknown; LOCATED IN: plasma membrane, vacuole, plant-type cell wall; EXPRESSED IN: 25 plant structures; EXPRESSED DURING: 13 growth stages; CONTAINS InterPro DOMAIN/s: WD40-like Beta Propeller (InterPro:IPR011659), Six-bladed beta-propeller, TolB-like (InterPro:IPR011042); BEST Arabidopsis thaliana protein match is: unknown…				UP		GWHPDOOQ014104	-1.42288	1.28766e-16	2.64848e-14	AT5G10770	chloroplast nucleoid DNA-binding protein, putative | chr5:3403110-3405448 REVERSE	DOWN		GWHPDOOQ011877	-1.06502	7.50152e-13	1.09015e-10	AT2G36210	auxin-responsive family protein | chr2:15186040-15186804 REVERSE	DOWN
GWHPDOOQ006393	2.63515	5.31379e-26	1.15352e-23	AT5G52640	Symbols: HSP81-1, ATHS83, HSP81.1, HSP83, ATHSP90.1 | ATHSP90.1 (HEAT SHOCK PROTEIN 90.1); ATP binding / unfolded protein binding | chr5:21352399-21355361 FORWARD	UP		GWHPDOOQ023072	1.71684	1.33367e-40	2.81633e-38	AT2G46240	Symbols: BAG6, ATBAG6 | BAG6 (BCL-2-ASSOCIATED ATHANOGENE 6); calmodulin binding / protein binding | chr2:18986133-18989947 FORWARD				UP		GWHPDOOQ010087	2.65798	1.70392e-16	3.46528e-14	AT3G22830	Symbols: AT-HSFA6B, HSFA6B | AT-HSFA6B; DNA binding / transcription factor | chr3:8078820-8081051 FORWARD	UP		GWHPDOOQ015105	-1.37679	1.33557e-12	1.85503e-10	AT3G24550	Symbols: ATPERK1 | ATPERK1 (PROLINE EXTENSIN-LIKE RECEPTOR KINASE 1); ATP binding / protein kinase | chr3:8960258-8963568 FORWARD	DOWN
GWHPDOOQ017518	-1.10229	6.96509e-26	1.4948e-23	AT3G07100	protein transport protein Sec24, putative | chr3:2245164-2250699 REVERSE	DOWN		GWHPDOOQ004401	-1.14439	1.36746e-40	2.85489e-38	AT3G11130	#N/A				DOWN		GWHPDOOQ007971	-1.13281	2.15544e-16	4.33483e-14	AT3G14470	disease resistance protein (NBS-LRR class), putative | chr3:4857940-4861247 FORWARD	DOWN		GWHPDOOQ003547	1.73999	1.44398e-12	1.98801e-10	AT1G64940	Symbols: CYP89A6 | CYP89A6; electron carrier/ heme binding / iron ion binding / monooxygenase/ oxygen binding | chr1:24123789-24125324 FORWARD	UP
GWHPDOOQ003851	1.41339	8.15987e-26	1.73154e-23	AT5G53300	#N/A	UP		GWHPDOOQ010845	-1.20436	1.6961e-40	3.5012e-38	AT2G31390	pfkB-type carbohydrate kinase family protein | chr2:13383423-13386209 REVERSE				DOWN		GWHPDOOQ018151	1.16158	2.52922e-16	4.97596e-14	AT3G45160	unknown protein | chr3:16533451-16534082 REVERSE	UP		GWHPDOOQ007115	-1.07922	2.05704e-12	2.73603e-10	AT2G23340	AP2 domain-containing transcription factor, putative | chr2:9937998-9938875 FORWARD	DOWN
GWHPDOOQ015070	1.69913	8.85485e-26	1.85814e-23	AT4G31290	ChaC-like family protein | chr4:15185886-15188484 FORWARD	UP		GWHPDOOQ012273	1.78743	1.86626e-40	3.80965e-38	AT5G02640	unknown protein | chr5:594179-594867 REVERSE				UP		GWHPDOOQ008262	2.50433	2.6725e-16	5.20131e-14	AT1G24430	transferase/ transferase, transferring acyl groups other than amino-acyl groups | chr1:8658003-8659506 REVERSE	UP		GWHPDOOQ018097	4.61062	2.42055e-12	3.19248e-10	AT5G60490	Symbols: FLA12 | FLA12 | chr5:24325727-24326702 REVERSE	UP
GWHPDOOQ019035	2.87786	1.37894e-25	2.86184e-23	AT2G21180	unknown protein | chr2:9074660-9075380 REVERSE	UP		GWHPDOOQ008637	1.11231	9.4638e-40	1.91065e-37	AT2G03150	Symbols: emb1579 | emb1579 (embryo defective 1579); binding / calcium ion binding | chr2:951933-959188 FORWARD				UP		GWHPDOOQ017590	-2.39244	5.08175e-16	9.78507e-14	AT2G30520	Symbols: RPT2 | RPT2 (ROOT PHOTOTROPISM 2); protein binding | chr2:13002742-13005600 REVERSE	DOWN		GWHPDOOQ013204	2.21391	3.62975e-12	4.70818e-10	AT5G46240	Symbols: KAT1 | KAT1 (POTASSIUM CHANNEL IN ARABIDOPSIS THALIANA 1); cyclic nucleotide binding / inward rectifier potassium channel | chr5:18743566-18746730 REVERSE	UP
GWHPDOOQ016333	2.82449	1.40859e-25	2.89159e-23	AT5G12020	Symbols: HSP17.6II | HSP17.6II (17.6 KDA CLASS II HEAT SHOCK PROTEIN) | chr5:3882237-3882938 REVERSE	UP		GWHPDOOQ019636	1.58436	1.7215e-39	3.43775e-37	AT4G35350	Symbols: XCP1 | XCP1 (XYLEM CYSTEINE PEPTIDASE 1); cysteine-type endopeptidase/ cysteine-type peptidase | chr4:16810482-16812009 FORWARD				UP		GWHPDOOQ010051	1.96474	8.05635e-16	1.53495e-13	AT3G22600	protease inhibitor/seed storage/lipid transfer protein (LTP) family protein | chr3:8006508-8007471 REVERSE	UP		GWHPDOOQ004285	1.35634	4.67655e-12	5.91923e-10	AT2G40610	Symbols: ATEXPA8, EXP8, ATEXP8, ATHEXP ALPHA 1.11 | ATEXPA8 (ARABIDOPSIS THALIANA EXPANSIN A8) | chr2:16948863-16950557 REVERSE	UP
GWHPDOOQ017807	1.30598	1.70376e-25	3.45992e-23	AT1G07350	transformer serine/arginine-rich ribonucleoprotein, putative | chr1:2257425-2260101 REVERSE	UP		GWHPDOOQ014653	2.12142	1.74045e-39	3.43824e-37	AT5G46930	#N/A				UP		GWHPDOOQ006186	-5.51311	1.19255e-15	2.22528e-13	AT1G14430	#N/A	DOWN		GWHPDOOQ015606	1.60521	4.83257e-12	6.06777e-10	AT1G60420	DC1 domain-containing protein | chr1:22261888-22264408 FORWARD	UP
GWHPDOOQ004481	-1.3619	1.80063e-25	3.61774e-23	AT2G39900	LIM domain-containing protein | chr2:16658656-16660437 FORWARD	DOWN		GWHPDOOQ003181	1.73966	1.96014e-39	3.83103e-37	AT1G61520	Symbols: LHCA3 | LHCA3; chlorophyll binding | chr1:22700010-22701383 FORWARD				UP		GWHPDOOQ012907	-1.04045	1.89616e-15	3.46671e-13	AT2G33860	Symbols: ETT, ARF3 | ETT (ETTIN); DNA binding / transcription factor | chr2:14325269-14328978 REVERSE	DOWN		GWHPDOOQ020351	1.07674	6.57307e-12	8.18764e-10	AT4G34710	Symbols: ADC2, SPE2, ATADC2 | ADC2 (ARGININE DECARBOXYLASE 2); arginine decarboxylase | chr4:16560062-16562969 REVERSE	UP
GWHPDOOQ014404	3.41644	1.85491e-25	3.68757e-23	AT4G33090	Symbols: APM1, ATAPM1 | APM1 (AMINOPEPTIDASE M1); aminopeptidase | chr4:15965741-15970456 REVERSE	UP		GWHPDOOQ004908	1.23269	2.08213e-39	4.02662e-37	AT5G04460	protein binding / zinc ion binding | chr5:1260009-1263862 FORWARD				UP		GWHPDOOQ002526	2.61856	2.5059e-15	4.53568e-13	AT4G31730	Symbols: GDU1 | GDU1 (GLUTAMINE DUMPER 1) | chr4:15361091-15361850 FORWARD	UP		GWHPDOOQ023008	-1.26244	6.64514e-12	8.21224e-10	AT2G45400	Symbols: BEN1 | BEN1; binding / catalytic/ coenzyme binding / oxidoreductase, acting on CH-OH group of donors | chr2:18703829-18706266 REVERSE	DOWN
GWHPDOOQ019206	3.7382	2.47154e-25	4.86223e-23	AT3G22830	Symbols: AT-HSFA6B, HSFA6B | AT-HSFA6B; DNA binding / transcription factor | chr3:8078820-8081051 FORWARD	UP		GWHPDOOQ003831	5.5938	3.52725e-39	6.75028e-37	AT1G35910	trehalose-6-phosphate phosphatase, putative | chr1:13363003-13365060 REVERSE				UP		GWHPDOOQ008685	1.58692	2.62655e-15	4.70699e-13	AT1G13930	Involved in response to salt stress. Knockout mutants are hypersensitive to salt stress. | chr1:4761042-4761725 FORWARD	UP		GWHPDOOQ003777	-1.08254	8.72408e-12	1.06972e-09	AT3G49290	#N/A	DOWN
GWHPDOOQ024088	3.15581	3.35151e-25	6.52542e-23	AT4G01810	protein transport protein-related | chr4:776488-780355 REVERSE	UP		GWHPDOOQ018920	1.31206	4.95091e-39	9.37712e-37	AT1G02610	#N/A				UP		GWHPDOOQ016649	-1.43264	2.70489e-15	4.79986e-13	AT4G26830	catalytic/ cation binding / hydrolase, hydrolyzing O-glycosyl compounds | chr4:13494572-13496487 REVERSE	DOWN		GWHPDOOQ001986	-1.23526	9.29114e-12	1.12173e-09	AT5G40690	INVOLVED IN: biological_process unknown; EXPRESSED IN: 18 plant structures; EXPRESSED DURING: 10 growth stages; CONTAINS InterPro DOMAIN/s: EF-HAND 1 (InterPro:IPR018247); BEST Arabidopsis thaliana protein match is: unknown protein (TAIR:AT2G41730.1); Has 208 Blast hits to 177 proteins in 46 species: Archae - 0; Bacteria - 4; Metazoa - 51; Fungi - 25; Plants - 42; Viruses - 6; Other Eukaryotes - …	DOWN
GWHPDOOQ004607	-1.04463	3.73446e-25	7.19684e-23	AT2G28760	Symbols: UXS6 | NAD-dependent epimerase/dehydratase family protein | chr2:12336188-12339027 REVERSE	DOWN		GWHPDOOQ023246	1.6256	8.87804e-39	1.66436e-36	AT4G35580	Symbols: NTL9 | NTL9 (NAC transcription factor-like 9); transcription factor | chr4:16888405-16890801 REVERSE				UP		GWHPDOOQ003547	1.89165	2.94638e-15	5.12784e-13	AT1G64940	Symbols: CYP89A6 | CYP89A6; electron carrier/ heme binding / iron ion binding / monooxygenase/ oxygen binding | chr1:24123789-24125324 FORWARD	UP		GWHPDOOQ005333	1.04063	1.13193e-11	1.33683e-09	AT3G09390	Symbols: MT2A, ATMT-K, ATMT-1 | MT2A (METALLOTHIONEIN 2A); copper ion binding | chr3:2889486-2890229 REVERSE	UP
GWHPDOOQ004387	1.19577	4.09052e-25	7.80338e-23	AT3G11090	Symbols: LBD21 | LBD21 (LOB DOMAIN-CONTAINING PROTEIN 21) | chr3:3475002-3475604 FORWARD	UP		GWHPDOOQ006832	1.47137	1.30158e-38	2.41541e-36	AT2G17787	#N/A				UP		GWHPDOOQ023176	-1.0409	4.04462e-15	6.90639e-13	AT1G01200	Symbols: ATRABA3, ATRAB-A3 | ATRABA3 (ARABIDOPSIS RAB GTPASE HOMOLOG A3); GTP binding | chr1:86515-88213 REVERSE	DOWN		GWHPDOOQ018667	1.58636	1.13283e-11	1.33683e-09	AT3G20810	transcription factor jumonji (jmjC) domain-containing protein | chr3:7275674-7278379 FORWARD	UP
GWHPDOOQ000360	1.84663	5.03566e-25	9.51034e-23	AT5G55210	unknown protein | chr5:22396426-22397446 REVERSE	UP		GWHPDOOQ017991	1.4531	1.8122e-38	3.32937e-36	AT2G37390	heavy-metal-associated domain-containing protein | chr2:15694215-15695825 FORWARD				UP		GWHPDOOQ016170	2.41675	5.18824e-15	8.77636e-13	AT4G37540	Symbols: LBD39 | LBD39 (LOB DOMAIN-CONTAINING PROTEIN 39) | chr4:17639533-17640665 REVERSE	UP		GWHPDOOQ018098	4.76378	1.15975e-11	1.35837e-09	AT5G03170	Symbols: FLA11 | FLA11 | chr5:752750-753657 REVERSE	UP
GWHPDOOQ015608	1.66104	1.19619e-24	2.23676e-22	AT1G76020	INVOLVED IN: biological_process unknown; LOCATED IN: cell wall, vacuole; EXPRESSED IN: 22 plant structures; EXPRESSED DURING: 13 growth stages; CONTAINS InterPro DOMAIN/s: Thioredoxin fold (InterPro:IPR012335), Thioredoxin-like fold (InterPro:IPR012336); BEST Arabidopsis thaliana protein match is: unknown protein (TAIR:AT1G20225.1); Has 118 Blast hits to 116 proteins in 37 species: Archae - 0; Ba…	UP		GWHPDOOQ000360	1.96117	2.36003e-38	4.29291e-36	AT5G55210	unknown protein | chr5:22396426-22397446 REVERSE				UP		GWHPDOOQ012823	2.18287	5.34988e-15	8.96601e-13	AT4G27450	unknown protein | chr4:13727484-13728886 REVERSE	UP		GWHPDOOQ013365	-1.07582	1.22566e-11	1.42495e-09	AT4G21780	unknown protein | chr4:11567130-11567699 FORWARD	DOWN
GWHPDOOQ000586	2.18303	1.22397e-24	2.26626e-22	AT5G54510	Symbols: GH3.6, DFL1 | DFL1 (DWARF IN LIGHT 1); indole-3-acetic acid amido synthetase | chr5:22131093-22133678 REVERSE	UP		GWHPDOOQ009193	2.68011	6.85141e-38	1.23406e-35	AT1G68050	Symbols: ADO3, FKF1 | FKF1 (FLAVIN-BINDING, KELCH REPEAT, F BOX 1); signal transducer/ two-component sensor/ ubiquitin-protein ligase | chr1:25508676-25510889 FORWARD				UP		GWHPDOOQ002530	-2.79621	6.94167e-15	1.14222e-12	AT3G02380	Symbols: COL2 | COL2 (constans-like 2); transcription factor/ zinc ion binding | chr3:487236-488693 REVERSE	DOWN		GWHPDOOQ014928	1.14567	1.39009e-11	1.59251e-09	AT1G21910	AP2 domain-containing transcription factor family protein | chr1:7696536-7697699 FORWARD	UP
GWHPDOOQ022467	-1.29977	1.42125e-24	2.606e-22	AT5G17160	unknown protein | chr5:5639646-5642513 REVERSE	DOWN		GWHPDOOQ009885	1.40128	1.23722e-37	2.20682e-35	AT4G04830	Symbols: ATMSRB5 | methionine sulfoxide reductase domain-containing protein / SeIR domain-containing protein | chr4:2445859-2447086 FORWARD				UP		GWHPDOOQ019042	1.22621	7.42428e-15	1.21063e-12	AT2G16600	Symbols: ROC3 | ROC3; peptidyl-prolyl cis-trans isomerase | chr2:7200807-7201574 FORWARD	UP		GWHPDOOQ001680	-1.18912	1.56555e-11	1.75509e-09	AT5G06710	Symbols: HAT14 | HAT14 (HOMEOBOX FROM ARABIDOPSIS THALIANA); DNA binding / transcription factor | chr5:2068065-2070361 REVERSE	DOWN
GWHPDOOQ023193	4.17597	1.65141e-24	2.9989e-22	AT1G01180	#N/A	UP		GWHPDOOQ014645	1.74137	1.91095e-37	3.37577e-35	AT1G71695	peroxidase 12 (PER12) (P12) (PRXR6) | chr1:26964249-26966688 FORWARD				UP		GWHPDOOQ014754	1.56882	8.6006e-15	1.38992e-12	AT1G22770	Symbols: GI, FB | GI (GIGANTEA) | chr1:8061844-8067716 FORWARD	UP		GWHPDOOQ021503	1.74608	1.56281e-11	1.75509e-09	AT5G62720	integral membrane HPP family protein | chr5:25191842-25195009 FORWARD	UP
GWHPDOOQ000261	-1.44326	1.905e-24	3.42646e-22	AT3G20150	kinesin motor family protein | chr3:7031332-7036499 FORWARD	DOWN		GWHPDOOQ024144	2.66333	5.48526e-37	9.59765e-35	ATMG01360	Symbols: COX1 | cytochrome c oxidase subunit 1 | chrM:349830-351413 REVERSE				UP		GWHPDOOQ020871	2.89161	1.08311e-14	1.7349e-12	AT3G08040	Symbols: FRD3, MAN1 | FRD3 (FERRIC REDUCTASE DEFECTIVE 3); antiporter/ transporter | chr3:2566277-2569499 REVERSE	UP		GWHPDOOQ000015	-1.16965	1.62926e-11	1.81356e-09	AT5G56230	Symbols: PRA1.G2 | PRA1.G2 (PRENYLATED RAB ACCEPTOR 1.G2) | chr5:22758768-22759371 REVERSE	DOWN
GWHPDOOQ023120	1.1839	2.37808e-24	4.23703e-22	AT4G01000	#N/A	UP		GWHPDOOQ023235	-4.02085	7.33658e-37	1.27158e-34	AT2G46830	Symbols: CCA1 | CCA1 (CIRCADIAN CLOCK ASSOCIATED 1); DNA binding / transcription activator/ transcription factor/ transcription repressor | chr2:19245672-19248909 FORWARD				DOWN		GWHPDOOQ002995	-2.07148	1.12667e-14	1.78883e-12	AT4G18170	Symbols: WRKY28, ATWRKY28 | WRKY28; transcription factor | chr4:10061373-10062841 FORWARD	DOWN		GWHPDOOQ011732	2.04991	1.9185e-11	2.12048e-09	AT5G06570	hydrolase | chr5:2007990-2011041 REVERSE	UP
GWHPDOOQ023571	-1.53536	3.80576e-24	6.71735e-22	AT2G19880	ceramide glucosyltransferase, putative | chr2:8581358-8585478 FORWARD	DOWN		GWHPDOOQ010174	1.3692	9.3054e-37	1.58295e-34	AT1G56290	CwfJ-like family protein | chr1:21075286-21078778 FORWARD				UP		GWHPDOOQ023010	-1.30796	1.44837e-14	2.27961e-12	AT2G45400	Symbols: BEN1 | BEN1; binding / catalytic/ coenzyme binding / oxidoreductase, acting on CH-OH group of donors | chr2:18703829-18706266 REVERSE	DOWN		GWHPDOOQ003940	-2.59174	2.82918e-11	3.08284e-09	AT5G52420	unknown protein | chr5:21281773-21282806 FORWARD	DOWN
GWHPDOOQ009193	3.07514	3.89989e-24	6.81975e-22	AT1G68050	Symbols: ADO3, FKF1 | FKF1 (FLAVIN-BINDING, KELCH REPEAT, F BOX 1); signal transducer/ two-component sensor/ ubiquitin-protein ligase | chr1:25508676-25510889 FORWARD	UP		GWHPDOOQ013794	1.45403	1.99306e-36	3.32877e-34	AT3G21360	electron carrier/ oxidoreductase | chr3:7522804-7524580 FORWARD				UP		GWHPDOOQ007505	-1.07008	1.51449e-14	2.36312e-12	AT4G36360	Symbols: BGAL3 | BGAL3 (beta-galactosidase 3); beta-galactosidase/ catalytic/ cation binding / sugar binding | chr4:17176342-17181261 REVERSE	DOWN		GWHPDOOQ019458	-2.42261	2.84811e-11	3.08284e-09	AT2G02850	Symbols: ARPN | ARPN (PLANTACYANIN); copper ion binding / electron carrier | chr2:826404-827812 REVERSE	DOWN
GWHPDOOQ013576	1.20361	4.86668e-24	8.4323e-22	AT1G15340	Symbols: MBD10 | MBD10; DNA binding / methyl-CpG binding | chr1:5275677-5277689 REVERSE	UP		GWHPDOOQ007753	2.29624	3.19257e-36	5.28414e-34	AT2G21970	Symbols: SEP2 | SEP2 (STRESS ENHANCED PROTEIN 2); chlorophyll binding | chr2:9356983-9357916 REVERSE				UP		GWHPDOOQ020977	1.81606	1.65581e-14	2.56155e-12	AT2G41430	Symbols: ERD15, LSR1, CID1 | ERD15 (EARLY RESPONSIVE TO DEHYDRATION 15); protein binding | chr2:17269440-17270542 FORWARD	UP		GWHPDOOQ007004	-1.1253	4.079e-11	4.29664e-09	AT3G10450	Symbols: SCPL7 | SCPL7 (SERINE CARBOXYPEPTIDASE-LIKE 7); serine-type carboxypeptidase | chr3:3249526-3252506 FORWARD	DOWN
GWHPDOOQ020169	1.88758	5.21259e-24	8.94954e-22	AT2G15890	Symbols: MEE14 | MEE14 (maternal effect embryo arrest 14) | chr2:6920369-6922025 REVERSE	UP		GWHPDOOQ004481	-1.35645	3.58694e-36	5.88386e-34	AT2G39900	LIM domain-containing protein | chr2:16658656-16660437 FORWARD				DOWN		GWHPDOOQ003412	1.50183	1.77211e-14	2.71823e-12	AT3G18280	protease inhibitor/seed storage/lipid transfer protein (LTP) family protein | chr3:6267049-6267643 FORWARD	UP		GWHPDOOQ018569	1.92821	5.24983e-11	5.42079e-09	AT1G08450	Symbols: CRT3 | CRT3 (CALRETICULIN 3); calcium ion binding / unfolded protein binding | chr1:2667825-2671832 REVERSE	UP
GWHPDOOQ010841	1.51478	8.65435e-24	1.47249e-21	AT2G31380	Symbols: STH | STH; protein domain specific binding / transcription factor/ zinc ion binding | chr2:13381910-13383470 FORWARD	UP		GWHPDOOQ004353	1.44399	4.71877e-36	7.67196e-34	AT3G11050	Symbols: ATFER2 | ATFER2 (ferritin 2); binding / ferric iron binding / oxidoreductase/ transition metal ion binding | chr3:3463598-3465506 FORWARD				UP		GWHPDOOQ002947	-1.21631	2.07269e-14	3.15258e-12	AT2G42610	Symbols: LSH10 | LSH10 (LIGHT SENSITIVE HYPOCOTYLS 10) | chr2:17747917-17750440 FORWARD	DOWN		GWHPDOOQ017317	1.31696	5.31232e-11	5.44947e-09	AT1G55020	Symbols: LOX1 | LOX1; lipoxygenase | chr1:20525708-20530273 FORWARD	UP
GWHPDOOQ012236	1.24899	1.15383e-23	1.94565e-21	AT2G28550	Symbols: RAP2.7, TOE1 | RAP2.7 (RELATED TO AP2.7); DNA binding / transcription factor | chr2:12225951-12228543 REVERSE	UP		GWHPDOOQ002358	-1.21668	9.35751e-36	1.50804e-33	AT3G01120	Symbols: MTO1, CGS, ATCYS1, CGS1 | MTO1 (METHIONINE OVERACCUMULATION 1); cystathionine gamma-synthase | chr3:38759-41932 REVERSE				DOWN		GWHPDOOQ022250	-1.8432	2.29239e-14	3.45768e-12	AT1G18330	Symbols: EPR1 | EPR1 (EARLY-PHYTOCHROME-RESPONSIVE1); DNA binding / transcription factor | chr1:6305971-6308010 REVERSE	DOWN		GWHPDOOQ017010	1.00324	7.84548e-11	7.79334e-09	AT5G20950	glycosyl hydrolase family 3 protein | chr5:7107376-7111349 REVERSE	UP
GWHPDOOQ003821	4.31129	1.41053e-23	2.35745e-21	AT2G29380	protein phosphatase 2C, putative / PP2C, putative | chr2:12608702-12610167 FORWARD	UP		GWHPDOOQ004070	1.51813	1.3061e-35	2.08658e-33	AT5G51760	Symbols: AHG1 | AHG1 (ABA-hypersensitive germination 1); catalytic/ protein serine/threonine phosphatase | chr5:21026916-21029188 FORWARD				UP		GWHPDOOQ001925	1.35115	2.52168e-14	3.77209e-12	AT5G40890	Symbols: ATCLC-A, CLC-A, CLCA | ATCLC-A (CHLORIDE CHANNEL A); anion channel/ nitrate transmembrane transporter/ voltage-gated chloride channel | chr5:16381346-16385319 REVERSE	UP		GWHPDOOQ023366	-1.26337	8.14132e-11	8.00285e-09	AT3G42725	unknown protein | chr3:14842900-14843707 REVERSE	DOWN
GWHPDOOQ005899	1.28753	1.50974e-23	2.50114e-21	AT2G28910	Symbols: CXIP4 | CXIP4 (CAX INTERACTING PROTEIN 4); nucleic acid binding / zinc ion binding | chr2:12415780-12417385 REVERSE	UP		GWHPDOOQ021994	2.73126	1.79116e-35	2.83682e-33	AT1G73480	hydrolase, alpha/beta fold family protein | chr1:27628939-27632806 FORWARD				UP		GWHPDOOQ005514	2.51371	2.61335e-14	3.87718e-12	AT5G01210	transferase family protein | chr5:84474-86275 FORWARD	UP		GWHPDOOQ008006	-1.20687	1.03528e-10	9.9685e-09	AT4G33450	Symbols: ATMYB69, MYB69 | MYB69 (MYB DOMAIN PROTEIN 69); DNA binding / transcription activator/ transcription factor | chr4:16095392-16096610 REVERSE	DOWN
GWHPDOOQ016999	-1.2731	1.57973e-23	2.59433e-21	AT3G44050	kinesin motor protein-related | chr3:15818738-15824861 FORWARD	DOWN		GWHPDOOQ009789	2.02538	2.18609e-35	3.40364e-33	#N/A	#N/A				UP		GWHPDOOQ015319	-1.89128	3.23514e-14	4.76065e-12	AT5G65640	Symbols: bHLH093 | bHLH093 (beta HLH protein 93); DNA binding / transcription factor | chr5:26237055-26239084 FORWARD	DOWN		GWHPDOOQ014475	2.33075	1.14822e-10	1.07912e-08	AT1G43800	acyl-(acyl-carrier-protein) desaturase, putative / stearoyl-ACP desaturase, putative | chr1:16577610-16579722 FORWARD	UP
GWHPDOOQ018173	1.28581	2.09243e-23	3.40669e-21	AT5G41020	#N/A	UP		GWHPDOOQ010841	1.52324	2.69707e-35	4.16392e-33	AT2G31380	Symbols: STH | STH; protein domain specific binding / transcription factor/ zinc ion binding | chr2:13381910-13383470 FORWARD				UP		GWHPDOOQ010079	3.05373	3.65252e-14	5.3315e-12	AT5G43860	Symbols: ATCLH2, CLH2 | ATCLH2; chlorophyllase | chr5:17630450-17632312 FORWARD	UP		GWHPDOOQ008776	8.26742	1.23072e-10	1.14977e-08	AT5G15740	unknown protein | chr5:5134527-5137626 REVERSE	UP
GWHPDOOQ014037	1.64784	3.34406e-23	5.39794e-21	AT3G14200	DNAJ heat shock N-terminal domain-containing protein | chr3:4712574-4714653 REVERSE	UP		GWHPDOOQ004387	1.32246	2.81678e-35	4.31249e-33	AT3G11090	Symbols: LBD21 | LBD21 (LOB DOMAIN-CONTAINING PROTEIN 21) | chr3:3475002-3475604 FORWARD				UP		GWHPDOOQ021685	1.91531	3.90482e-14	5.60931e-12	AT1G74310	Symbols: ATHSP101, HSP101, HOT1 | ATHSP101 (ARABIDOPSIS THALIANA HEAT SHOCK PROTEIN 101); ATP binding / ATPase/ nucleoside-triphosphatase/ nucleotide binding / protein binding | chr1:27936508-27940190 REVERSE	UP		GWHPDOOQ011544	1.1248	1.44708e-10	1.32818e-08	AT3G57520	Symbols: AtSIP2 | AtSIP2 (Arabidopsis thaliana seed imbibition 2); hydrolase, hydrolyzing O-glycosyl compounds | chr3:21288765-21293158 REVERSE	UP
GWHPDOOQ017723	2.58591	3.49272e-23	5.59013e-21	AT3G47340	Symbols: ASN1, DIN6, AT-ASN1 | ASN1 (GLUTAMINE-DEPENDENT ASPARAGINE SYNTHASE 1); asparagine synthase (glutamine-hydrolyzing) | chr3:17437884-17441243 REVERSE	UP		GWHPDOOQ011971	-1.16194	3.86389e-35	5.86673e-33	AT2G36460	fructose-bisphosphate aldolase, putative | chr2:15296701-15298514 REVERSE				DOWN		GWHPDOOQ004292	1.22796	4.68911e-14	6.6829e-12	AT3G56310	alpha-galactosidase, putative / melibiase, putative / alpha-D-galactoside galactohydrolase, putative | chr3:20882803-20885915 FORWARD	UP		GWHPDOOQ005974	1.77705	1.52032e-10	1.38729e-08	AT5G46580	pentatricopeptide (PPR) repeat-containing protein | chr5:18897445-18899645 REVERSE	UP
GWHPDOOQ021685	1.4643	5.39641e-23	8.56442e-21	AT1G74310	Symbols: ATHSP101, HSP101, HOT1 | ATHSP101 (ARABIDOPSIS THALIANA HEAT SHOCK PROTEIN 101); ATP binding / ATPase/ nucleoside-triphosphatase/ nucleotide binding / protein binding | chr1:27936508-27940190 REVERSE	UP		GWHPDOOQ002415	-1.45555	6.90661e-35	1.04007e-32	AT5G15490	UDP-glucose 6-dehydrogenase, putative | chr5:5027639-5030194 REVERSE				DOWN		GWHPDOOQ018098	5.13021	5.08668e-14	7.19289e-12	AT5G03170	Symbols: FLA11 | FLA11 | chr5:752750-753657 REVERSE	UP		GWHPDOOQ003252	1.75292	1.63528e-10	1.47504e-08	AT5G35790	Symbols: G6PD1 | G6PD1 (GLUCOSE-6-PHOSPHATE DEHYDROGENASE 1); glucose-6-phosphate dehydrogenase | chr5:13956690-13959753 REVERSE	UP
GWHPDOOQ003181	1.34145	5.83483e-23	9.18305e-21	AT1G61520	Symbols: LHCA3 | LHCA3; chlorophyll binding | chr1:22700010-22701383 FORWARD	UP		GWHPDOOQ022635	1.89609	8.98705e-35	1.34236e-32	AT4G22990	#N/A				UP		GWHPDOOQ023093	2.00589	5.56974e-14	7.8149e-12	AT2G46340	Symbols: SPA1 | SPA1 (SUPPRESSOR OF PHYA-105 1); protein binding / signal transducer | chr2:19022173-19027413 REVERSE	UP		GWHPDOOQ018099	4.75907	1.72615e-10	1.53504e-08	AT5G60490	Symbols: FLA12 | FLA12 | chr5:24325727-24326702 REVERSE	UP
GWHPDOOQ016293	-1.4604	7.01939e-23	1.09561e-20	AT2G46210	delta-8 sphingolipid desaturase, putative | chr2:18977344-18979001 FORWARD	DOWN		GWHPDOOQ000927	2.79109	9.97021e-35	1.4772e-32	AT5G58070	Symbols: ATTIL, TIL | TIL (TEMPERATURE-INDUCED LIPOCALIN); binding / transporter | chr5:23500061-23501209 REVERSE				UP		GWHPDOOQ007659	-1.35449	5.66709e-14	7.89033e-12	AT4G39770	trehalose-6-phosphate phosphatase, putative | chr4:18448980-18451293 REVERSE	DOWN		GWHPDOOQ011893	-1.21961	1.97175e-10	1.72886e-08	AT5G03870	glutaredoxin family protein | chr5:1035658-1036967 REVERSE	DOWN
GWHPDOOQ010702	2.16733	7.4014e-23	1.14576e-20	AT1G70840	Symbols: MLP31 | MLP31 (MLP-LIKE PROTEIN 31) | chr1:26712982-26714066 REVERSE	UP		GWHPDOOQ015701	1.26849	1.02223e-34	1.50243e-32	AT4G39090	Symbols: RD19, RD19A | RD19 (RESPONSIVE TO DEHYDRATION 19); cysteine-type endopeptidase/ cysteine-type peptidase | chr4:18215556-18217482 REVERSE				UP		GWHPDOOQ003492	1.16552	7.04304e-14	9.6575e-12	AT1G18800	Symbols: NRP2 | NRP2 (NAP1-RELATED PROTEIN 2); DNA binding / chromatin binding / histone binding | chr1:6481113-6483596 REVERSE	UP		GWHPDOOQ017738	2.30928	1.98758e-10	1.73306e-08	AT1G07400	#N/A	UP
GWHPDOOQ019880	1.76549	7.53391e-23	1.15679e-20	AT2G47780	rubber elongation factor (REF) protein-related | chr2:19570049-19571034 FORWARD	UP		GWHPDOOQ009115	1.88545	2.43682e-34	3.52514e-32	AT1G68220	unknown protein | chr1:25570231-25571712 FORWARD				UP		GWHPDOOQ016058	3.91326	7.3285e-14	9.97337e-12	AT5G42900	unknown protein | chr5:17197641-17199793 REVERSE	UP		GWHPDOOQ006355	-1.21889	2.02428e-10	1.7553e-08	AT4G23690	disease resistance-responsive family protein / dirigent family protein | chr4:12338871-12339747 REVERSE	DOWN
GWHPDOOQ011305	1.17205	7.83205e-23	1.19287e-20	AT3G56680	nucleic acid binding | chr3:20991280-20993677 FORWARD	UP		GWHPDOOQ019113	6.56065	3.57438e-34	5.13036e-32	AT3G63060	Symbols: EDL3 | EDL3 (EID1-like 3) | chr3:23300290-23301473 REVERSE				UP		GWHPDOOQ008925	-1.08586	7.45457e-14	1.00692e-11	AT1G13260	Symbols: RAV1 | RAV1; DNA binding / transcription factor/ transcription repressor | chr1:4542168-4543742 FORWARD	DOWN		GWHPDOOQ014162	-1.14913	2.84224e-10	2.43765e-08	AT4G16400	unknown protein | chr4:9260564-9262670 FORWARD	DOWN
GWHPDOOQ019077	3.58114	8.18491e-23	1.23664e-20	AT5G09220	Symbols: AAP2 | AAP2 (AMINO ACID PERMEASE 2); amino acid transmembrane transporter | chr5:2866252-2869054 FORWARD	UP		GWHPDOOQ004740	-1.52439	3.78243e-34	5.38688e-32	AT3G54770	RNA recognition motif (RRM)-containing protein | chr3:20273716-20275898 REVERSE				DOWN		GWHPDOOQ005970	3.29067	9.00031e-14	1.20671e-11	AT1G32520	unknown protein | chr1:11758211-11759280 REVERSE	UP		GWHPDOOQ010888	-1.13892	3.5963e-10	3.0676e-08	AT3G12440	extensin family protein | chr3:3951199-3952260 REVERSE	DOWN
GWHPDOOQ023625	1.46088	8.41204e-23	1.26087e-20	AT3G22320	Symbols: ATRPABC24.3, RPB5A, NRPB5, NRPD5 | NRPB5; DNA binding / DNA-directed RNA polymerase | chr3:7890864-7892347 REVERSE	UP		GWHPDOOQ015608	1.78987	7.22051e-34	1.02042e-31	AT1G76020	INVOLVED IN: biological_process unknown; LOCATED IN: cell wall, vacuole; EXPRESSED IN: 22 plant structures; EXPRESSED DURING: 13 growth stages; CONTAINS InterPro DOMAIN/s: Thioredoxin fold (InterPro:IPR012335), Thioredoxin-like fold (InterPro:IPR012336); BEST Arabidopsis thaliana protein match is: unknown protein (TAIR:AT1G20225.1); Has 118 Blast hits to 116 proteins in 37 species: Archae - 0; Ba…				UP		GWHPDOOQ013365	-1.92641	1.21874e-13	1.622e-11	AT4G21780	unknown protein | chr4:11567130-11567699 FORWARD	DOWN		GWHPDOOQ019043	1.10599	3.79244e-10	3.20012e-08	#N/A	#N/A	UP
GWHPDOOQ005019	1.10814	8.94314e-23	1.32992e-20	AT5G04750	F1F0-ATPase inhibitor protein, putative | chr5:1372147-1373619 FORWARD	UP		GWHPDOOQ003960	2.97523	1.06876e-33	1.49887e-31	AT5G52390	photoassimilate-responsive protein, putative | chr5:21263936-21265264 REVERSE				UP		GWHPDOOQ018874	-1.82505	1.90347e-13	2.48266e-11	AT2G47240	Symbols: CER8, LACS1 | long-chain-fatty-acid--CoA ligase family protein / long-chain acyl-CoA synthetase family protein | chr2:19392558-19397831 FORWARD	DOWN		GWHPDOOQ016412	1.26805	5.9478e-10	4.81189e-08	AT5G57685	#N/A	UP
GWHPDOOQ012522	6.30348	9.18452e-23	1.35515e-20	AT4G19840	Symbols: ATPP2-A1, ATPP2A-1, PP2-A1 | ATPP2-A1; carbohydrate binding | chr4:10774273-10775901 FORWARD	UP		GWHPDOOQ021063	1.10425	2.02904e-33	2.82406e-31	AT1G16610	Symbols: SR45 | SR45; RNA binding / protein binding | chr1:5675704-5678780 REVERSE				UP		GWHPDOOQ015137	1.65031	1.90657e-13	2.48266e-11	AT1G67280	lactoylglutathione lyase, putative / glyoxalase I, putative | chr1:25188274-25190694 REVERSE	UP		GWHPDOOQ016418	1.11674	7.42263e-10	5.88375e-08	AT5G10770	chloroplast nucleoid DNA-binding protein, putative | chr5:3403110-3405448 REVERSE	UP
GWHPDOOQ006090	1.97391	9.30049e-23	1.36142e-20	#N/A	#N/A	UP		GWHPDOOQ021351	1.30244	3.30059e-33	4.55929e-31	AT5G66540	FUNCTIONS IN: molecular_function unknown; INVOLVED IN: rRNA processing; LOCATED IN: cytosol, nucleolus, nucleus; EXPRESSED IN: 22 plant structures; EXPRESSED DURING: 12 growth stages; CONTAINS InterPro DOMAIN/s: U3 small nucleolar ribonucleoprotein complex, subunit Mpp10p (InterPro:IPR012173), Mpp10 protein (InterPro:IPR007151); Has 76240 Blast hits to 38667 proteins in 1479 species: Archae - 252…				UP		GWHPDOOQ013904	-1.08545	2.30782e-13	2.98368e-11	AT3G13750	Symbols: BGAL1 | BGAL1 (Beta galactosidase 1); beta-galactosidase/ catalytic/ cation binding / heme binding / peroxidase/ sugar binding | chr3:4510965-4516298 FORWARD	DOWN		GWHPDOOQ018096	4.42878	7.67958e-10	6.05683e-08	AT5G03170	Symbols: FLA11 | FLA11 | chr5:752750-753657 REVERSE	UP
GWHPDOOQ017810	6.33583	9.3712e-23	1.36142e-20	AT4G37300	Symbols: MEE59 | MEE59 (maternal effect embryo arrest 59) | chr4:17554641-17555861 FORWARD	UP		GWHPDOOQ001689	1.91139	3.59087e-33	4.92324e-31	AT2G44480	Symbols: BGLU17 | BGLU17 (BETA GLUCOSIDASE 17); catalytic/ cation binding / hydrolase, hydrolyzing O-glycosyl compounds | chr2:18359734-18363088 FORWARD				UP		GWHPDOOQ021503	2.85875	2.38266e-13	3.0586e-11	AT5G62720	integral membrane HPP family protein | chr5:25191842-25195009 FORWARD	UP		GWHPDOOQ001634	1.12257	9.02498e-10	6.94348e-08	AT2G44300	lipid transfer protein-related | chr2:18307309-18308349 REVERSE	UP
GWHPDOOQ018061	1.16233	1.07885e-22	1.55536e-20	AT3G45600	Symbols: TET3 | TET3 (TETRASPANIN3) | chr3:16733755-16735951 REVERSE	UP		GWHPDOOQ002748	2.28994	3.65506e-33	4.97414e-31	AT3G21700	Symbols: SGP2 | SGP2; GTP binding | chr3:7644350-7646355 FORWARD				UP		GWHPDOOQ020191	2.82765	2.41213e-13	3.07462e-11	AT2G15620	Symbols: NIR1, NIR, ATHNIR | NIR1 (NITRITE REDUCTASE 1); ferredoxin-nitrate reductase/ nitrite reductase (NO-forming) | chr2:6810476-6812939 FORWARD	UP		GWHPDOOQ005475	-1.35712	1.09448e-09	8.33876e-08	AT3G54040	photoassimilate-responsive protein-related | chr3:20013761-20015437 REVERSE	DOWN
GWHPDOOQ007051	3.22214	1.10165e-22	1.57619e-20	AT5G67390	unknown protein | chr5:26887670-26889238 REVERSE	UP		GWHPDOOQ020718	-1.17724	9.11792e-33	1.23172e-30	AT5G19770	Symbols: TUA3 | TUA3; structural constituent of cytoskeleton | chr5:6682493-6684579 REVERSE				DOWN		GWHPDOOQ002483	-1.33474	2.48524e-13	3.14565e-11	AT5G15650	#N/A	DOWN		GWHPDOOQ014841	1.36091	1.39934e-09	1.02629e-07	AT5G48100	Symbols: TT10, LAC15, ATLAC15 | TT10 (TRANSPARENT TESTA 10); copper ion binding / laccase | chr5:19489327-19492744 REVERSE	UP
GWHPDOOQ017757	1.15778	1.51915e-22	2.1572e-20	AT1G07230	hydrolase, acting on ester bonds | chr1:2220253-2222982 REVERSE	UP		GWHPDOOQ006643	2.44179	9.6641e-33	1.29598e-30	AT1G62710	Symbols: BETA-VPE, BETAVPE | BETA-VPE (BETA VACUOLAR PROCESSING ENZYME); cysteine-type endopeptidase | chr1:23223874-23226916 REVERSE				UP		GWHPDOOQ010073	2.23494	3.66038e-13	4.53959e-11	AT3G51895	Symbols: SULTR3;1, AST12 | SULTR3;1 (SULFATE TRANSPORTER 3;1); secondary active sulfate transmembrane transporter/ sulfate transmembrane transporter/ transporter | chr3:19251287-19255760 REVERSE	UP		GWHPDOOQ018095	4.2459	2.37104e-09	1.68387e-07	AT5G60490	Symbols: FLA12 | FLA12 | chr5:24325727-24326702 REVERSE	UP
GWHPDOOQ023072	1.98565	2.18035e-22	3.07299e-20	AT2G46240	Symbols: BAG6, ATBAG6 | BAG6 (BCL-2-ASSOCIATED ATHANOGENE 6); calmodulin binding / protein binding | chr2:18986133-18989947 FORWARD	UP		GWHPDOOQ004750	1.96647	1.22327e-32	1.62855e-30	AT1G73040	jacalin lectin family protein | chr1:27475060-27475962 REVERSE				UP		GWHPDOOQ007516	2.73568	4.4739e-13	5.43473e-11	AT5G66780	unknown protein | chr5:26663573-26664403 FORWARD	UP		GWHPDOOQ014350	-1.1067	2.3891e-09	1.68905e-07	AT2G24100	unknown protein | chr2:10244886-10246919 FORWARD	DOWN
GWHPDOOQ004560	2.37096	2.52596e-22	3.53373e-20	AT2G37730	fringe-related protein | chr2:15822186-15824538 REVERSE	UP		GWHPDOOQ011544	1.51337	2.37545e-32	3.1397e-30	AT3G57520	Symbols: AtSIP2 | AtSIP2 (Arabidopsis thaliana seed imbibition 2); hydrolase, hydrolyzing O-glycosyl compounds | chr3:21288765-21293158 REVERSE				UP		GWHPDOOQ011895	1.68337	4.59374e-13	5.54311e-11	AT3G52720	Symbols: ATACA1, ACA1 | ACA1 (ALPHA CARBONIC ANHYDRASE 1); carbonate dehydratase/ zinc ion binding | chr3:19538690-19541284 REVERSE	UP		GWHPDOOQ000066	2.1655	2.42143e-09	1.70423e-07	AT1G55850	Symbols: ATCSLE1, CSLE1 | ATCSLE1; cellulose synthase/ transferase, transferring glycosyl groups | chr1:20876699-20879482 FORWARD	UP
GWHPDOOQ001689	2.90405	2.68082e-22	3.72279e-20	AT2G44480	Symbols: BGLU17 | BGLU17 (BETA GLUCOSIDASE 17); catalytic/ cation binding / hydrolase, hydrolyzing O-glycosyl compounds | chr2:18359734-18363088 FORWARD	UP		GWHPDOOQ012907	-1.58526	4.11508e-32	5.40016e-30	AT2G33860	Symbols: ETT, ARF3 | ETT (ETTIN); DNA binding / transcription factor | chr2:14325269-14328978 REVERSE				DOWN		GWHPDOOQ005475	-1.98788	4.9392e-13	5.9204e-11	AT3G54040	photoassimilate-responsive protein-related | chr3:20013761-20015437 REVERSE	DOWN		GWHPDOOQ016333	2.82891	2.44181e-09	1.7109e-07	AT5G12020	Symbols: HSP17.6II | HSP17.6II (17.6 KDA CLASS II HEAT SHOCK PROTEIN) | chr5:3882237-3882938 REVERSE	UP
GWHPDOOQ020330	2.90343	2.85901e-22	3.93826e-20	AT4G39210	Symbols: APL3 | APL3; glucose-1-phosphate adenylyltransferase | chr4:18259609-18263417 FORWARD	UP		GWHPDOOQ005422	1.1901	4.35209e-32	5.67068e-30	AT3G55610	#N/A				UP		GWHPDOOQ018714	-1.06627	4.97182e-13	5.9204e-11	AT1G68940	armadillo/beta-catenin repeat protein-related / U-box domain-containing protein | chr1:25921453-25925374 REVERSE	DOWN		GWHPDOOQ013041	-3.43433	2.56022e-09	1.778e-07	#N/A	#N/A	DOWN
GWHPDOOQ010065	4.33421	2.87769e-22	3.93826e-20	AT3G22740	Symbols: HMT3 | HMT3; homocysteine S-methyltransferase | chr3:8032959-8035809 REVERSE	UP		GWHPDOOQ007693	1.06724	5.98631e-32	7.74511e-30	AT5G10080	#N/A				UP		GWHPDOOQ016333	2.66128	6.52731e-13	7.57335e-11	AT5G12020	Symbols: HSP17.6II | HSP17.6II (17.6 KDA CLASS II HEAT SHOCK PROTEIN) | chr5:3882237-3882938 REVERSE	UP		GWHPDOOQ016581	2.54669	2.99335e-09	2.06055e-07	AT1G76150	Symbols: ECH2, ATECH2 | maoC-like dehydratase domain-containing protein | chr1:28574740-28577700 REVERSE	UP
GWHPDOOQ002309	2.10911	3.1952e-22	4.34133e-20	AT5G37670	15.7 kDa class I-related small heat shock protein-like (HSP15.7-CI) | chr5:14968991-14969509 FORWARD	UP		GWHPDOOQ002437	2.67426	7.62067e-32	9.7907e-30	AT3G29575	Symbols: AFP3 | AFP3 (ABI FIVE BINDING PROTEIN 3) | chr3:11382214-11384004 REVERSE				UP		GWHPDOOQ007350	-1.15712	6.9778e-13	8.04447e-11	AT5G66900	disease resistance protein (CC-NBS-LRR class), putative | chr5:26714764-26717788 REVERSE	DOWN		GWHPDOOQ020060	-1.31058	3.28299e-09	2.24029e-07	AT5G48490	protease inhibitor/seed storage/lipid transfer protein (LTP) family protein | chr5:19647835-19648281 REVERSE	DOWN
GWHPDOOQ007978	-1.70193	3.79272e-22	5.11638e-20	AT3G14470	disease resistance protein (NBS-LRR class), putative | chr3:4857940-4861247 FORWARD	DOWN		GWHPDOOQ019606	1.68321	9.7146e-32	1.23942e-29	AT5G58140	Symbols: PHOT2, NPL1 | PHOT2 (PHOTOTROPIN 2); FMN binding / blue light photoreceptor/ kinase/ protein serine/threonine kinase | chr5:23524427-23533111 FORWARD				UP		GWHPDOOQ001180	1.01276	8.18619e-13	9.37785e-11	AT2G28190	Symbols: CSD2, CZSOD2 | CSD2 (COPPER/ZINC SUPEROXIDE DISMUTASE 2); superoxide dismutase | chr2:12014498-12016569 FORWARD	UP		GWHPDOOQ015324	-1.05386	3.48386e-09	2.36614e-07	AT4G37870	Symbols: PCK1, PEPCK | PCK1 (PHOSPHOENOLPYRUVATE CARBOXYKINASE 1); ATP binding / phosphoenolpyruvate carboxykinase (ATP)/ phosphoenolpyruvate carboxykinase/ purine nucleotide binding | chr4:17802694-17806539 REVERSE	DOWN
GWHPDOOQ007281	2.27659	3.92582e-22	5.25837e-20	AT4G36740	Symbols: HB-5, ATHB40 | ATHB40 (ARABIDOPSIS THALIANA HOMEOBOX PROTEIN 40); DNA binding / transcription factor | chr4:17314559-17316374 REVERSE	UP		GWHPDOOQ019536	2.13251	1.14112e-31	1.44583e-29	AT3G07350	unknown protein | chr3:2347468-2348791 FORWARD				UP		GWHPDOOQ017786	-1.90445	8.8507e-13	1.00753e-10	AT5G58860	Symbols: CYP86A1, CYP86 | CYP86A1 (CYTOCHROME P450 86 A1); fatty acid (omega-1)-hydroxylase/ oxygen binding | chr5:23765814-23768049 REVERSE	DOWN		GWHPDOOQ000975	1.523	3.60803e-09	2.43039e-07	AT2G12462	#N/A	UP
GWHPDOOQ008893	1.24807	4.32848e-22	5.75688e-20	AT2G01100	unknown protein | chr2:81437-83290 FORWARD	UP		GWHPDOOQ008485	1.5055	1.56371e-31	1.96771e-29	AT1G10460	Symbols: GLP7 | GLP7 (GERMIN-LIKE PROTEIN 7); manganese ion binding / nutrient reservoir | chr1:3439322-3440320 REVERSE				UP		GWHPDOOQ008358	1.09052	1.04616e-12	1.17611e-10	AT3G26580	INVOLVED IN: biological_process unknown; LOCATED IN: chloroplast thylakoid membrane; EXPRESSED IN: 23 plant structures; EXPRESSED DURING: 13 growth stages; CONTAINS InterPro DOMAIN/s: Tetratricopeptide region (InterPro:IPR013026); Has 2147 Blast hits to 1154 proteins in 168 species: Archae - 2; Bacteria - 99; Metazoa - 1301; Fungi - 180; Plants - 105; Viruses - 57; Other Eukaryotes - 403 (source:…	UP		GWHPDOOQ001856	-1.20683	4.04731e-09	2.66901e-07	AT5G41050	unknown protein | chr5:16433317-16434318 REVERSE	DOWN
GWHPDOOQ023578	2.43318	5.28458e-22	6.97935e-20	AT4G26080	Symbols: ABI1 | ABI1 (ABA INSENSITIVE 1); calcium ion binding / protein serine/threonine phosphatase | chr4:13219961-13222284 REVERSE	UP		GWHPDOOQ000529	1.48227	1.90747e-31	2.38394e-29	AT5G54770	Symbols: THI1, TZ, THI4 | THI1; protein homodimerization | chr5:22246592-22248332 FORWARD				UP		GWHPDOOQ018340	-1.34236	1.42193e-12	1.5887e-10	AT5G28840	Symbols: GME | GME (GDP-D-MANNOSE 3',5'-EPIMERASE); GDP-mannose 3,5-epimerase/ NAD or NADH binding / catalytic | chr5:10862173-10864903 REVERSE	DOWN		GWHPDOOQ014605	1.08767	4.42037e-09	2.90117e-07	AT1G76880	trihelix DNA-binding protein, putative | chr1:28865500-28868225 FORWARD	UP
GWHPDOOQ009402	2.09558	5.43155e-22	7.12362e-20	AT4G27310	#N/A	UP		GWHPDOOQ017939	1.75311	2.26244e-31	2.78963e-29	AT1G53540	17.6 kDa class I small heat shock protein (HSP17.6C-CI) (AA 1-156) | chr1:19980462-19981109 FORWARD				UP		GWHPDOOQ012825	1.02918	1.64482e-12	1.81531e-10	AT5G53750	#N/A	UP		GWHPDOOQ019528	-1.09802	4.62835e-09	3.00582e-07	AT3G07310	unknown protein | chr3:2327818-2329801 REVERSE	DOWN
GWHPDOOQ008269	4.34953	8.53282e-22	1.11139e-19	AT4G27670	Symbols: HSP21 | HSP21 (HEAT SHOCK PROTEIN 21) | chr4:13818870-13819971 REVERSE	UP		GWHPDOOQ023669	3.90309	2.26086e-31	2.78963e-29	AT3G24520	Symbols: AT-HSFC1, HSFC1 | AT-HSFC1; DNA binding / transcription factor | chr3:8941066-8942874 FORWARD				UP		GWHPDOOQ011219	5.0887	1.72462e-12	1.89186e-10	AT3G56960	Symbols: PIP5K4 | PIP5K4 (PHOSPHATIDYL INOSITOL MONOPHOSPHATE 5 KINASE 4); 1-phosphatidylinositol-4-phosphate 5-kinase | chr3:21080957-21083885 FORWARD	UP		GWHPDOOQ000135	1.15269	4.76811e-09	3.07965e-07	AT1G50180	disease resistance protein (CC-NBS-LRR class), putative | chr1:18584235-18587136 FORWARD	UP
GWHPDOOQ022705	2.16198	9.14555e-22	1.18303e-19	AT1G54930	#N/A	UP		GWHPDOOQ000583	1.76126	2.47429e-31	3.01044e-29	AT5G54530	unknown protein | chr5:22152725-22154429 FORWARD				UP		GWHPDOOQ008654	2.74649	2.07841e-12	2.26622e-10	AT2G03310	unknown protein | chr2:1006256-1007183 REVERSE	UP		GWHPDOOQ015447	2.81234	4.86981e-09	3.13245e-07	AT1G52820	2-oxoglutarate-dependent dioxygenase, putative | chr1:19669183-19670427 FORWARD	UP
GWHPDOOQ015598	2.37298	1.28348e-21	1.64897e-19	AT1G76080	Symbols: ATCDSP32, CDSP32 | CDSP32 (CHLOROPLASTIC DROUGHT-INDUCED STRESS PROTEIN OF 32 KD) | chr1:28547786-28549419 REVERSE	UP		GWHPDOOQ008399	2.2117	2.53428e-31	3.06314e-29	AT1G23460	#N/A				UP		GWHPDOOQ018100	3.12954	2.44447e-12	2.64939e-10	AT5G03170	Symbols: FLA11 | FLA11 | chr5:752750-753657 REVERSE	UP		GWHPDOOQ001446	1.34246	7.1115e-09	4.30946e-07	AT4G25810	Symbols: XTR6, XTH23 | XTR6 (XYLOGLUCAN ENDOTRANSGLYCOSYLASE 6); hydrolase, acting on glycosyl bonds / hydrolase, hydrolyzing O-glycosyl compounds / xyloglucan:xyloglucosyl transferase | chr4:13128643-13129884 FORWARD	UP
GWHPDOOQ009818	-1.60712	1.42336e-21	1.81632e-19	AT5G18700	Symbols: EMB3013 | EMB3013 (embryo defective 3013); ATP binding / binding / kinase/ protein kinase/ protein serine/threonine kinase | chr5:6235096-6240733 REVERSE	DOWN		GWHPDOOQ003218	1.61359	4.01422e-31	4.78891e-29	AT2G04240	Symbols: XERICO | XERICO; protein binding / zinc ion binding | chr2:1461630-1462934 REVERSE				UP		GWHPDOOQ015608	1.40753	2.59351e-12	2.77767e-10	AT1G76020	INVOLVED IN: biological_process unknown; LOCATED IN: cell wall, vacuole; EXPRESSED IN: 22 plant structures; EXPRESSED DURING: 13 growth stages; CONTAINS InterPro DOMAIN/s: Thioredoxin fold (InterPro:IPR012335), Thioredoxin-like fold (InterPro:IPR012336); BEST Arabidopsis thaliana protein match is: unknown protein (TAIR:AT1G20225.1); Has 118 Blast hits to 116 proteins in 37 species: Archae - 0; Ba…	UP		GWHPDOOQ019951	2.97102	7.54218e-09	4.55287e-07	AT1G10200	Symbols: WLIM1 | WLIM1; transcription factor/ zinc ion binding | chr1:3346390-3347885 REVERSE	UP
GWHPDOOQ004750	1.81921	1.76925e-21	2.24255e-19	AT1G73040	jacalin lectin family protein | chr1:27475060-27475962 REVERSE	UP		GWHPDOOQ019931	-1.51956	6.91436e-31	8.19552e-29	AT4G02320	pectinesterase family protein | chr4:1022725-1026118 REVERSE				DOWN		GWHPDOOQ017336	1.58297	3.13204e-12	3.3152e-10	AT5G28540	#N/A	UP		GWHPDOOQ023424	1.28349	7.58214e-09	4.55945e-07	AT1G72770	Symbols: HAB1 | HAB1 (HOMOLOGY TO ABI1); catalytic/ protein serine/threonine phosphatase | chr1:27390058-27393281 FORWARD	UP
GWHPDOOQ010388	-1.00733	1.97517e-21	2.48687e-19	AT5G08570	pyruvate kinase, putative | chr5:2778000-2780441 FORWARD	DOWN		GWHPDOOQ017940	1.76497	1.43459e-30	1.67874e-28	AT1G53540	17.6 kDa class I small heat shock protein (HSP17.6C-CI) (AA 1-156) | chr1:19980462-19981109 FORWARD				UP		GWHPDOOQ011046	-1.9847	3.63622e-12	3.82649e-10	AT4G26010	peroxidase, putative | chr4:13200593-13201941 FORWARD	DOWN		GWHPDOOQ009612	1.13376	9.64535e-09	5.6698e-07	AT5G49360	Symbols: BXL1, ATBXL1 | BXL1 (BETA-XYLOSIDASE 1); hydrolase, hydrolyzing O-glycosyl compounds | chr5:20011879-20016742 REVERSE	UP
GWHPDOOQ022194	5.82169	2.00458e-21	2.50718e-19	AT4G10250	Symbols: ATHSP22.0 | ATHSP22.0 | chr4:6370343-6371291 FORWARD	UP		GWHPDOOQ009753	1.107	1.54981e-30	1.80209e-28	AT4G15910	Symbols: ATDI21, DI21 | ATDI21 (ARABIDOPSIS THALIANA DROUGHT-INDUCED 21) | chr4:9028461-9029423 FORWARD				UP		GWHPDOOQ019898	-1.41753	3.78426e-12	3.95926e-10	AT2G47680	zinc finger (CCCH type) helicase family protein | chr2:19545828-19550905 REVERSE	DOWN		GWHPDOOQ002995	-1.69767	1.19023e-08	6.84273e-07	AT4G18170	Symbols: WRKY28, ATWRKY28 | WRKY28; transcription factor | chr4:10061373-10062841 FORWARD	DOWN
GWHPDOOQ004756	-1.23747	2.21736e-21	2.75507e-19	AT5G60390	#N/A	DOWN		GWHPDOOQ021128	1.10473	2.86139e-30	3.30626e-28	AT3G48610	phosphoesterase family protein | chr3:18011545-18014082 REVERSE				UP		GWHPDOOQ015105	-1.64344	3.85039e-12	4.0053e-10	AT3G24550	Symbols: ATPERK1 | ATPERK1 (PROLINE EXTENSIN-LIKE RECEPTOR KINASE 1); ATP binding / protein kinase | chr3:8960258-8963568 FORWARD	DOWN		GWHPDOOQ019794	-1.12221	1.24634e-08	7.06183e-07	AT1G08880	Symbols: HTA5, H2AXA, G-H2AX, GAMMA-H2AX | H2AXA; DNA binding | chr1:2846949-2847800 REVERSE	DOWN
GWHPDOOQ006961	1.30573	2.34409e-21	2.8935e-19	#N/A	#N/A	UP		GWHPDOOQ014148	2.26	3.06556e-30	3.52002e-28	AT4G14540	Symbols: NF-YB3 | NF-YB3 (NUCLEAR FACTOR Y, SUBUNIT B3); transcription factor | chr4:8344616-8345218 FORWARD				UP		GWHPDOOQ013649	-1.00995	4.60201e-12	4.73275e-10	AT1G15520	Symbols: PDR12, ATPDR12 | PDR12 (PLEIOTROPIC DRUG RESISTANCE 12); ATPase, coupled to transmembrane movement of substances | chr1:5331858-5338326 REVERSE	DOWN		GWHPDOOQ002874	-2.3121	1.43348e-08	8.07205e-07	AT5G46090	#N/A	DOWN
GWHPDOOQ008107	1.59294	3.97366e-21	4.84171e-19	AT2G33500	zinc finger (B-box type) family protein | chr2:14187987-14190254 REVERSE	UP		GWHPDOOQ005899	1.06491	3.15684e-30	3.60233e-28	AT2G28910	Symbols: CXIP4 | CXIP4 (CAX INTERACTING PROTEIN 4); nucleic acid binding / zinc ion binding | chr2:12415780-12417385 REVERSE				UP		GWHPDOOQ012962	-2.07292	4.76988e-12	4.87767e-10	AT4G18570	proline-rich family protein | chr4:10231218-10234693 FORWARD	DOWN		GWHPDOOQ005197	1.17902	1.63187e-08	8.98674e-07	AT3G54450	#N/A	UP
GWHPDOOQ015701	1.45265	4.01679e-21	4.86289e-19	AT4G39090	Symbols: RD19, RD19A | RD19 (RESPONSIVE TO DEHYDRATION 19); cysteine-type endopeptidase/ cysteine-type peptidase | chr4:18215556-18217482 REVERSE	UP		GWHPDOOQ023424	2.53481	3.47586e-30	3.94188e-28	AT1G72770	Symbols: HAB1 | HAB1 (HOMOLOGY TO ABI1); catalytic/ protein serine/threonine phosphatase | chr1:27390058-27393281 FORWARD				UP		GWHPDOOQ005855	-1.06554	6.15017e-12	6.18434e-10	AT1G32100	Symbols: ATPRR1, PRR1 | PRR1 (PINORESINOL REDUCTASE 1); pinoresinol reductase | chr1:11546338-11547994 REVERSE	DOWN		GWHPDOOQ015407	1.29932	1.62639e-08	8.98674e-07	AT5G11260	Symbols: HY5, TED 5 | HY5 (ELONGATED HYPOCOTYL 5); DNA binding / double-stranded DNA binding / transcription factor | chr5:3593380-3594992 REVERSE	UP
GWHPDOOQ023223	2.05742	4.27494e-21	5.1099e-19	AT5G24470	Symbols: APRR5, PRR5 | APRR5 (ARABIDOPSIS PSEUDO-RESPONSE REGULATOR 5); transcription regulator/ two-component response regulator | chr5:8355951-8358873 REVERSE	UP		GWHPDOOQ014034	1.59241	3.68937e-30	4.15835e-28	AT1G54050	17.4 kDa class III heat shock protein (HSP17.4-CIII) | chr1:20179422-20180281 REVERSE				UP		GWHPDOOQ005275	1.37256	8.25756e-12	8.25756e-10	AT4G10550	subtilase family protein | chr4:6516582-6519767 REVERSE	UP		GWHPDOOQ022635	1.24244	1.69237e-08	9.28732e-07	AT4G22990	#N/A	UP
GWHPDOOQ004401	-1.11866	4.41861e-21	5.24842e-19	AT3G11130	#N/A	DOWN		GWHPDOOQ013662	-1.18932	3.97602e-30	4.45411e-28	AT1G80370	Symbols: CYCA2;4 | CYCA2;4 (Cyclin A2;4); cyclin-dependent protein kinase regulator | chr1:30213705-30216861 FORWARD				DOWN		GWHPDOOQ018667	2.11122	1.01161e-11	1.00605e-09	AT3G20810	transcription factor jumonji (jmjC) domain-containing protein | chr3:7275674-7278379 FORWARD	UP		GWHPDOOQ019602	3.55376	1.71191e-08	9.36183e-07	AT1G76670	transporter-related | chr1:28772600-28774901 REVERSE	UP
GWHPDOOQ018557	2.05451	4.80578e-21	5.67262e-19	AT5G16400	Symbols: TRXF2, ATF2 | ATF2; enzyme activator | chr5:5363661-5365334 REVERSE	UP		GWHPDOOQ021057	-1.04542	5.81178e-30	6.43217e-28	AT1G56070	Symbols: LOS1 | LOS1; copper ion binding / translation elongation factor/ translation factor, nucleic acid binding | chr1:20967930-20971742 REVERSE				DOWN		GWHPDOOQ013321	1.19104	1.05721e-11	1.03997e-09	AT1G30380	Symbols: PSAK | PSAK (photosystem I subunit K) | chr1:10722197-10723247 FORWARD	UP		GWHPDOOQ000150	1.00088	1.7345e-08	9.41971e-07	AT1G50180	disease resistance protein (CC-NBS-LRR class), putative | chr1:18584235-18587136 FORWARD	UP
GWHPDOOQ022872	-1.58176	4.97236e-21	5.8328e-19	AT5G13870	Symbols: EXGT-A4 | EXGT-A4 (ENDOXYLOGLUCAN TRANSFERASE A4); hydrolase, acting on glycosyl bonds / hydrolase, hydrolyzing O-glycosyl compounds / xyloglucan:xyloglucosyl transferase | chr5:4474976-4477045 REVERSE	DOWN		GWHPDOOQ005454	4.03003	9.63936e-30	1.05413e-27	AT5G02020	unknown protein | chr5:386018-388123 REVERSE				UP		GWHPDOOQ022870	-2.50268	1.13106e-11	1.1066e-09	AT1G01470	Symbols: LEA14, LSR3 | LEA14 (LATE EMBRYOGENESIS ABUNDANT 14) | chr1:172146-172948 REVERSE	DOWN		GWHPDOOQ008416	-1.13098	1.87698e-08	1.00201e-06	AT1G70410	Symbols: ATBCA4, BCA4 | carbonic anhydrase, putative / carbonate dehydratase, putative | chr1:26533926-26538333 REVERSE	DOWN
GWHPDOOQ012524	4.98849	5.26259e-21	6.13513e-19	AT1G31200	Symbols: ATPP2-A9 | ATPP2-A9 (Phloem protein 2-A9); carbohydrate binding | chr1:11146923-11147678 REVERSE	UP		GWHPDOOQ006520	1.15684	1.17938e-29	1.28211e-27	AT1G12650	unknown protein | chr1:4306059-4308005 FORWARD				UP		GWHPDOOQ016112	-2.05915	1.6706e-11	1.60839e-09	AT3G16150	L-asparaginase, putative / L-asparagine amidohydrolase, putative | chr3:5471735-5473276 FORWARD	DOWN		GWHPDOOQ016537	-1.03708	1.99751e-08	1.05559e-06	AT4G32290	unknown protein | chr4:15589674-15591164 REVERSE	DOWN
GWHPDOOQ003237	-2.13857	5.8382e-21	6.76444e-19	AT4G12730	Symbols: FLA2 | FLA2 (FASCICLIN-LIKE ARABINOGALACTAN 2) | chr4:7491383-7492876 REVERSE	DOWN		GWHPDOOQ005697	1.97306	1.64382e-29	1.77649e-27	AT5G43180	unknown protein | chr5:17336330-17337872 REVERSE				UP		GWHPDOOQ012831	-2.15135	1.73277e-11	1.65943e-09	AT4G04955	Symbols: ATALN | ATALN (Arabidopsis allantoinase); allantoinase/ hydrolase | chr4:2522034-2525280 REVERSE	DOWN		GWHPDOOQ021163	1.27699	2.03625e-08	1.06886e-06	AT5G63420	Symbols: emb2746 | emb2746 (embryo defective 2746); DNA binding / catalytic/ hydrolase | chr5:25400386-25405968 FORWARD	UP
GWHPDOOQ012305	-1.55707	6.42331e-21	7.39699e-19	AT3G53620	Symbols: AtPPa4 | AtPPa4 (Arabidopsis thaliana pyrophosphorylase 4); inorganic diphosphatase | chr3:19880504-19883672 FORWARD	DOWN		GWHPDOOQ009971	2.28808	3.56503e-29	3.83021e-27	AT5G19260	unknown protein | chr5:6479400-6480446 REVERSE				UP		GWHPDOOQ017836	1.51779	1.80258e-11	1.71719e-09	AT1G07400	#N/A	UP		GWHPDOOQ014004	1.1842	2.15494e-08	1.11992e-06	AT5G07990	Symbols: TT7, CYP75B1, D501 | TT7 (TRANSPARENT TESTA 7); flavonoid 3'-monooxygenase/ oxygen binding | chr5:2560394-2563109 FORWARD	UP
GWHPDOOQ011923	1.62659	7.18122e-21	8.21967e-19	AT3G10080	germin-like protein, putative | chr3:3107275-3108177 REVERSE	UP		GWHPDOOQ006960	1.07565	3.6438e-29	3.89208e-27	#N/A	#N/A				UP		GWHPDOOQ006355	-1.13934	1.93862e-11	1.83712e-09	AT4G23690	disease resistance-responsive family protein / dirigent family protein | chr4:12338871-12339747 REVERSE	DOWN		GWHPDOOQ016195	-2.09385	2.28884e-08	1.17782e-06	AT1G27461	unknown protein | chr1:9537746-9539013 REVERSE	DOWN
GWHPDOOQ007708	1.98066	8.05026e-21	9.15887e-19	#N/A	#N/A	UP		GWHPDOOQ014166	2.49367	3.94814e-29	4.19278e-27	AT3G13130	unknown protein | chr3:4222914-4223752 FORWARD				UP		GWHPDOOQ016185	-1.15263	2.12071e-11	1.99921e-09	AT1G27460	Symbols: NPGR1 | NPGR1 (NO POLLEN GERMINATION RELATED 1); calmodulin binding | chr1:9534532-9537561 FORWARD	DOWN		GWHPDOOQ021685	1.06224	2.32915e-08	1.19464e-06	AT1G74310	Symbols: ATHSP101, HSP101, HOT1 | ATHSP101 (ARABIDOPSIS THALIANA HEAT SHOCK PROTEIN 101); ATP binding / ATPase/ nucleoside-triphosphatase/ nucleotide binding / protein binding | chr1:27936508-27940190 REVERSE	UP
GWHPDOOQ006728	-1.6356	8.50339e-21	9.61646e-19	AT5G65980	#N/A	DOWN		GWHPDOOQ017144	2.12592	4.10625e-29	4.33563e-27	#N/A	#N/A				UP		GWHPDOOQ017738	4.24703	2.49683e-11	2.34158e-09	AT1G07400	#N/A	UP		GWHPDOOQ022316	1.15723	2.35823e-08	1.20561e-06	AT5G17680	disease resistance protein (TIR-NBS-LRR class), putative | chr5:5822999-5827153 FORWARD	UP
GWHPDOOQ013794	1.3201	9.09897e-21	1.02288e-18	AT3G21360	electron carrier/ oxidoreductase | chr3:7522804-7524580 FORWARD	UP		GWHPDOOQ019880	3.12643	5.02493e-29	5.27531e-27	AT2G47780	rubber elongation factor (REF) protein-related | chr2:19570049-19571034 FORWARD				UP		GWHPDOOQ002276	-1.24305	2.567e-11	2.39499e-09	AT5G17330	Symbols: GAD, GAD1 | GAD; calmodulin binding / glutamate decarboxylase | chr5:5711012-5715075 FORWARD	DOWN		GWHPDOOQ003754	2.05369	2.48564e-08	1.25958e-06	AT4G27740	#N/A	UP
GWHPDOOQ021351	1.16292	9.47805e-21	1.05919e-18	AT5G66540	FUNCTIONS IN: molecular_function unknown; INVOLVED IN: rRNA processing; LOCATED IN: cytosol, nucleolus, nucleus; EXPRESSED IN: 22 plant structures; EXPRESSED DURING: 12 growth stages; CONTAINS InterPro DOMAIN/s: U3 small nucleolar ribonucleoprotein complex, subunit Mpp10p (InterPro:IPR012173), Mpp10 protein (InterPro:IPR007151); Has 76240 Blast hits to 38667 proteins in 1479 species: Archae - 252…	UP		GWHPDOOQ021597	1.12507	6.50335e-29	6.78861e-27	AT3G47470	Symbols: LHCA4, CAB4 | LHCA4 (LIGHT-HARVESTING CHLOROPHYLL-PROTEIN COMPLEX I SUBUNIT A4); chlorophyll binding | chr3:17493372-17495033 REVERSE				UP		GWHPDOOQ019864	2.20933	3.20334e-11	2.97336e-09	AT2G47730	Symbols: ATGSTF8, ATGSTF5, GST6, GSTF8 | ATGSTF8 (ARABIDOPSIS THALIANA GLUTATHIONE S-TRANSFERASE PHI 8); glutathione binding / glutathione transferase | chr2:19556326-19559463 FORWARD	UP		GWHPDOOQ020082	-1.61332	2.50003e-08	1.26167e-06	AT1G49430	Symbols: LRD2, LACS2 | LACS2 (LONG-CHAIN ACYL-COA SYNTHETASE 2); long-chain-fatty-acid-CoA ligase | chr1:18291043-18295825 FORWARD	DOWN
GWHPDOOQ023495	1.27782	1.04154e-20	1.15709e-18	AT4G29530	2,3-diketo-5-methylthio-1-phosphopentane phosphatase family | chr4:14496079-14497454 FORWARD	UP		GWHPDOOQ023053	2.48732	7.85476e-29	8.15298e-27	AT2G46150	FUNCTIONS IN: molecular_function unknown; INVOLVED IN: biological_process unknown; LOCATED IN: plasma membrane; EXPRESSED IN: 15 plant structures; EXPRESSED DURING: 7 growth stages; CONTAINS InterPro DOMAIN/s: Harpin-induced 1 (InterPro:IPR010847); BEST Arabidopsis thaliana protein match is: unknown protein (TAIR:AT3G54200.1); Has 137 Blast hits to 136 proteins in 12 species: Archae - 0; Bacteria…				UP		GWHPDOOQ015407	1.46369	3.58312e-11	3.29211e-09	AT5G11260	Symbols: HY5, TED 5 | HY5 (ELONGATED HYPOCOTYL 5); DNA binding / double-stranded DNA binding / transcription factor | chr5:3593380-3594992 REVERSE	UP		GWHPDOOQ017927	-1.4575	2.52891e-08	1.27215e-06	AT5G02390	unknown protein | chr5:508637-511710 REVERSE	DOWN
GWHPDOOQ022814	-1.09491	1.1369e-20	1.25564e-18	AT4G00710	Symbols: BSK3 | BSK3 (BR-SIGNALING KINASE 3); ATP binding / binding / kinase/ protein kinase/ protein tyrosine kinase | chr4:290048-293453 FORWARD	DOWN		GWHPDOOQ008107	1.56888	8.13496e-29	8.39638e-27	AT2G33500	zinc finger (B-box type) family protein | chr2:14187987-14190254 REVERSE				UP		GWHPDOOQ006144	3.52087	4.4323e-11	4.05175e-09	AT1G63310	FUNCTIONS IN: molecular_function unknown; INVOLVED IN: biological_process unknown; LOCATED IN: cellular_component unknown; EXPRESSED IN: 23 plant structures; EXPRESSED DURING: 13 growth stages; BEST Arabidopsis thaliana protein match is: oxidoreductase, acting on NADH or NADPH (TAIR:AT1G75260.1); Has 35 Blast hits to 35 proteins in 7 species: Archae - 0; Bacteria - 0; Metazoa - 0; Fungi - 0; Plan…	UP		GWHPDOOQ008920	1.14692	2.64399e-08	1.32157e-06	AT1G23010	Symbols: LPR1 | LPR1 (Low Phosphate Root1); copper ion binding / oxidoreductase, acting on diphenols and related substances as donors, oxygen as acceptor | chr1:8147264-8149813 FORWARD	UP
GWHPDOOQ020292	-1.07784	1.36341e-20	1.49706e-18	AT4G34490	Symbols: ATCAP1, CAP 1, CAP1 | ATCAP1 (ARABIDOPSIS THALIANA CYCLASE ASSOCIATED PROTEIN 1); actin binding | chr4:16484530-16487417 REVERSE	DOWN		GWHPDOOQ018711	1.33381	8.79303e-29	9.02489e-27	AT3G12120	Symbols: FAD2 | FAD2 (FATTY ACID DESATURASE 2); delta12-fatty acid dehydrogenase/ omega-6 fatty acid desaturase | chr3:3860285-3863050 REVERSE				UP		GWHPDOOQ015138	1.3121	4.89325e-11	4.42839e-09	AT2G25810	Symbols: TIP4;1 | TIP4;1 (tonoplast intrinsic protein 4;1); water channel | chr2:11012506-11014170 FORWARD	UP		GWHPDOOQ015084	-1.20038	2.96516e-08	1.45432e-06	AT5G24800	Symbols: ATBZIP9, BZO2H2, BZIP9 | BZIP9 (BASIC LEUCINE ZIPPER 9); DNA binding / protein heterodimerization/ transcription factor | chr5:8515200-8516669 FORWARD	DOWN
GWHPDOOQ006740	1.62807	1.40925e-20	1.53845e-18	AT4G35560	FUNCTIONS IN: molecular_function unknown; LOCATED IN: CUL4 RING ubiquitin ligase complex; EXPRESSED IN: 20 plant structures; EXPRESSED DURING: 7 growth stages; CONTAINS InterPro DOMAIN/s: WD40 repeat-like (InterPro:IPR011046), WD40 repeat (InterPro:IPR001680), WD40/YVTN repeat-like (InterPro:IPR015943), Lethal giant larvae (Lgl) like, C-terminal (InterPro:IPR013905); BEST Arabidopsis thaliana pro…	UP		GWHPDOOQ009248	-1.51238	1.38231e-28	1.41087e-26	AT1G14710	hydroxyproline-rich glycoprotein family protein | chr1:5061866-5065178 REVERSE				DOWN		GWHPDOOQ011672	2.9931	4.88472e-11	4.42839e-09	AT3G18670	ankyrin repeat family protein | chr3:6424135-6426471 REVERSE	UP		GWHPDOOQ000491	1.6065	3.18954e-08	1.54984e-06	AT5G54860	integral membrane transporter family protein | chr5:22284581-22287206 FORWARD	UP
GWHPDOOQ006652	-2.51936	1.46503e-20	1.59015e-18	AT1G12240	Symbols: ATBETAFRUCT4, VAC-INV | ATBETAFRUCT4; beta-fructofuranosidase/ hydrolase, hydrolyzing O-glycosyl compounds | chr1:4153652-4157644 FORWARD	DOWN		GWHPDOOQ016779	2.55383	1.53523e-28	1.5583e-26	AT3G44830	lecithin:cholesterol acyltransferase family protein / LACT family protein | chr3:16368890-16372356 FORWARD				UP		GWHPDOOQ008855	4.59329	5.53648e-11	4.93647e-09	#N/A	#N/A	UP		GWHPDOOQ013344	-1.06343	3.4668e-08	1.6742e-06	AT1G11700	unknown protein | chr1:3945737-3946613 FORWARD	DOWN
GWHPDOOQ007260	2.6413	1.78927e-20	1.93099e-18	AT4G36850	#N/A	UP		GWHPDOOQ013182	2.30966	1.66213e-28	1.67784e-26	#N/A	#N/A				UP		GWHPDOOQ002874	-2.74002	7.5516e-11	6.66751e-09	AT5G46090	#N/A	DOWN		GWHPDOOQ002423	1.07541	3.95309e-08	1.88011e-06	AT5G39240	#N/A	UP
GWHPDOOQ016806	2.28884	1.94198e-20	2.08388e-18	AT2G44930	unknown protein | chr2:18529523-18531752 REVERSE	UP		GWHPDOOQ003624	1.085	2.15757e-28	2.16606e-26	AT5G17165	#N/A				UP		GWHPDOOQ007006	-1.09653	8.7466e-11	7.57481e-09	AT3G10450	Symbols: SCPL7 | SCPL7 (SERINE CARBOXYPEPTIDASE-LIKE 7); serine-type carboxypeptidase | chr3:3249526-3252506 FORWARD	DOWN		GWHPDOOQ009875	-1.09676	4.21348e-08	1.9859e-06	AT5G18860	inosine-uridine preferring nucleoside hydrolase family protein | chr5:6290676-6295811 FORWARD	DOWN
GWHPDOOQ012884	1.19877	2.31137e-20	2.46625e-18	AT5G53940	yippee family protein | chr5:21896995-21898610 REVERSE	UP		GWHPDOOQ019055	1.26884	3.36743e-28	3.36231e-26	AT4G38690	1-phosphatidylinositol phosphodiesterase-related | chr4:18074475-18075765 REVERSE				UP		GWHPDOOQ012238	-1.55959	1.0306e-10	8.88282e-09	AT3G09600	myb family transcription factor | chr3:2946406-2948995 FORWARD	DOWN		GWHPDOOQ006251	-1.3465	4.44875e-08	2.08427e-06	AT3G61920	unknown protein | chr3:22932496-22933362 REVERSE	DOWN
GWHPDOOQ015636	2.2331	2.74595e-20	2.89865e-18	AT1G20080	Symbols: SYTB, ATSYTB, NTMC2TYPE1.2, NTMC2T1.2 | SYTB | chr1:6962132-6965045 FORWARD	UP		GWHPDOOQ001350	1.07597	3.82631e-28	3.79984e-26	AT2G23810	Symbols: TET8 | TET8 (TETRASPANIN8) | chr2:10135605-10137561 REVERSE				UP		GWHPDOOQ018097	5.04855	1.05299e-10	8.99012e-09	AT5G60490	Symbols: FLA12 | FLA12 | chr5:24325727-24326702 REVERSE	UP		GWHPDOOQ017540	1.01122	4.66813e-08	2.16764e-06	AT1G11910	aspartyl protease family protein | chr1:4016784-4020983 REVERSE	UP
GWHPDOOQ020967	3.46546	2.74732e-20	2.89865e-18	AT2G41510	Symbols: ATCKX1, CKX1 | CKX1 (CYTOKININ OXIDASE/DEHYDROGENASE 1); cytokinin dehydrogenase | chr2:17314532-17317003 FORWARD	UP		GWHPDOOQ008083	1.24319	5.64134e-28	5.54239e-26	AT3G26740	Symbols: CCL | CCL (CCR-LIKE) | chr3:9827801-9828680 FORWARD				UP		GWHPDOOQ004560	2.2792	1.22176e-10	1.01907e-08	AT2G37730	fringe-related protein | chr2:15822186-15824538 REVERSE	UP		GWHPDOOQ013999	-1.64101	5.03857e-08	2.29885e-06	#N/A	#N/A	DOWN
GWHPDOOQ006709	1.21354	2.91293e-20	3.05631e-18	AT1G73940	unknown protein | chr1:27798313-27799596 REVERSE	UP		GWHPDOOQ012305	-1.7368	5.63217e-28	5.54239e-26	AT3G53620	Symbols: AtPPa4 | AtPPa4 (Arabidopsis thaliana pyrophosphorylase 4); inorganic diphosphatase | chr3:19880504-19883672 FORWARD				DOWN		GWHPDOOQ016505	1.16962	1.40097e-10	1.16319e-08	AT1G80490	#N/A	UP		GWHPDOOQ006159	-1.45033	5.09242e-08	2.31668e-06	AT4G10540	subtilase family protein | chr4:6512515-6515743 REVERSE	DOWN
GWHPDOOQ019049	4.12699	3.24709e-20	3.3881e-18	AT4G34880	amidase family protein | chr4:16615549-16617424 FORWARD	UP		GWHPDOOQ013833	-3.72871	6.57344e-28	6.37234e-26	AT1G14520	#N/A				DOWN		GWHPDOOQ008049	-1.93257	1.41535e-10	1.16977e-08	AT5G47910	Symbols: RBOHD, ATRBOHD | RBOHD (RESPIRATORY BURST OXIDASE HOMOLOGUE D); NAD(P)H oxidase | chr5:19397443-19402061 FORWARD	DOWN		GWHPDOOQ011394	-1.49855	5.99818e-08	2.67447e-06	AT5G13740	Symbols: ZIF1 | ZIF1 (ZINC INDUCED FACILITATOR 1); carbohydrate transmembrane transporter/ sugar:hydrogen symporter/ tetracycline:hydrogen antiporter | chr5:4432306-4436668 FORWARD	DOWN
GWHPDOOQ011300	-1.17428	3.70467e-20	3.84431e-18	AT5G06150	Symbols: CYC1BAT, CYCB1;2 | CYC1BAT; cyclin-dependent protein kinase regulator | chr5:1859279-1861649 REVERSE	DOWN		GWHPDOOQ019284	1.09928	6.9987e-28	6.73194e-26	AT2G31280	#N/A				UP		GWHPDOOQ004843	1.03307	1.50275e-10	1.23635e-08	AT2G39130	amino acid transporter family protein | chr2:16322956-16327266 REVERSE	UP		GWHPDOOQ014301	-2.54155	6.51495e-08	2.88848e-06	AT5G55090	Symbols: MAPKKK15 | MAPKKK15; ATP binding / kinase/ protein kinase/ protein serine/threonine kinase | chr5:22356852-22358198 REVERSE	DOWN
GWHPDOOQ023648	-1.27425	3.76561e-20	3.88619e-18	AT4G32730	Symbols: PC-MYB1, MYB3R-1, ATMYB3R-1, ATMYB3R1 | PC-MYB1; DNA binding / transcription coactivator/ transcription factor | chr4:15790345-15795854 FORWARD	DOWN		GWHPDOOQ004071	1.14961	1.08845e-27	1.04151e-25	AT5G51750	Symbols: ATSBT1.3, SBT1.3 | ATSBT1.3 (ARABIDOPSIS THALIANA SUBTILASE 1.3); identical protein binding / serine-type endopeptidase | chr5:21020207-21022781 FORWARD				UP		GWHPDOOQ016467	4.4284	1.56272e-10	1.27988e-08	AT1G77330	1-aminocyclopropane-1-carboxylate oxidase, putative / ACC oxidase, putative | chr1:29062990-29064537 REVERSE	UP		GWHPDOOQ007848	-1.67204	7.33032e-08	3.22577e-06	#N/A	#N/A	DOWN
GWHPDOOQ020156	-1.34502	4.00552e-20	4.11132e-18	AT3G19050	Symbols: POK2 | POK2 (PHRAGMOPLAST ORIENTING KINESIN 2); ATP binding / microtubule motor | chr3:6578047-6590188 FORWARD	DOWN		GWHPDOOQ001325	-1.09864	1.41306e-27	1.34512e-25	AT3G25570	adenosylmethionine decarboxylase family protein | chr3:9287233-9289338 REVERSE				DOWN		GWHPDOOQ017837	3.10128	1.63877e-10	1.33612e-08	AT1G07400	#N/A	UP		GWHPDOOQ003317	1.43677	7.33738e-08	3.22577e-06	AT2G04530	Symbols: CPZ, TRZ2 | CPZ; 3'-tRNA processing endoribonuclease | chr2:1576709-1578741 FORWARD	UP
GWHPDOOQ023669	3.58215	4.62123e-20	4.71765e-18	AT3G24520	Symbols: AT-HSFC1, HSFC1 | AT-HSFC1; DNA binding / transcription factor | chr3:8941066-8942874 FORWARD	UP		GWHPDOOQ018340	-1.53436	1.62466e-27	1.53857e-25	AT5G28840	Symbols: GME | GME (GDP-D-MANNOSE 3',5'-EPIMERASE); GDP-mannose 3,5-epimerase/ NAD or NADH binding / catalytic | chr5:10862173-10864903 REVERSE				DOWN		GWHPDOOQ016115	1.50718	1.70078e-10	1.38045e-08	AT3G53010	#N/A	UP		GWHPDOOQ023714	-1.01269	7.37603e-08	3.22806e-06	AT4G13370	#N/A	DOWN
GWHPDOOQ022953	6.90254	4.89282e-20	4.96805e-18	AT2G03500	myb family transcription factor | chr2:1059710-1062410 FORWARD	UP		GWHPDOOQ015045	1.08517	1.81693e-27	1.71182e-25	AT5G10700	aminoacyl-tRNA hydrolase/ protein tyrosine phosphatase | chr5:3378053-3378867 REVERSE				UP		GWHPDOOQ007355	-1.40784	2.05378e-10	1.65215e-08	AT5G66920	Symbols: sks17 | sks17 (SKU5 Similar 17); copper ion binding / oxidoreductase | chr5:26722823-26725626 FORWARD	DOWN		GWHPDOOQ011046	-1.38937	7.69825e-08	3.3156e-06	AT4G26010	peroxidase, putative | chr4:13200593-13201941 FORWARD	DOWN
GWHPDOOQ010054	-1.1515	5.8233e-20	5.88122e-18	AT1G05460	Symbols: SDE3 | SDE3 (SILENCING DEFECTIVE); RNA helicase | chr1:1601148-1605027 REVERSE	DOWN		GWHPDOOQ010388	-1.03977	2.26795e-27	2.11506e-25	AT5G08570	pyruvate kinase, putative | chr5:2778000-2780441 FORWARD				DOWN		GWHPDOOQ013938	1.64622	2.07883e-10	1.6649e-08	AT4G10550	subtilase family protein | chr4:6516582-6519767 REVERSE	UP		GWHPDOOQ009099	3.99785	8.31292e-08	3.51674e-06	AT1G68390	#N/A	UP
GWHPDOOQ013687	-1.42424	6.70574e-20	6.73642e-18	AT1G52360	coatomer protein complex, subunit beta 2 (beta prime), putative | chr1:19499162-19506170 FORWARD	DOWN		GWHPDOOQ012747	-1.89809	2.32008e-27	2.15275e-25	AT1G11260	Symbols: STP1, ATSTP1 | STP1 (SUGAR TRANSPORTER 1); carbohydrate transmembrane transporter/ sugar:hydrogen symporter | chr1:3777328-3780337 FORWARD				DOWN		GWHPDOOQ012689	2.44451	2.13276e-10	1.69311e-08	AT4G21330	#N/A	UP		GWHPDOOQ002852	-1.26031	8.59585e-08	3.61694e-06	AT1G03790	Symbols: SOM | SOM (SOMNUS); nucleic acid binding / transcription factor | chr1:954525-956097 FORWARD	DOWN
GWHPDOOQ006868	-1.46498	6.79356e-20	6.78853e-18	AT5G66230	unknown protein | chr5:26462585-26464131 FORWARD	DOWN		GWHPDOOQ017010	1.22452	2.46515e-27	2.27587e-25	AT5G20950	glycosyl hydrolase family 3 protein | chr5:7107376-7111349 REVERSE				UP		GWHPDOOQ008469	-3.09514	2.28526e-10	1.80625e-08	AT5G14920	gibberellin-regulated family protein | chr5:4826479-4827980 FORWARD	DOWN		GWHPDOOQ020277	1.06841	8.63053e-08	3.62182e-06	AT2G21710	Symbols: EMB2219 | EMB2219 (embryo defective 2219) | chr2:9270886-9273418 FORWARD	UP
GWHPDOOQ019890	-1.19174	7.42027e-20	7.36702e-18	AT2G47800	Symbols: ATMRP4, EST3 | ATMRP4 (ARABIDOPSIS THALIANA MULTIDRUG RESISTANCE-ASSOCIATED PROTEIN 4); ATPase, coupled to transmembrane movement of substances / folic acid transporter | chr2:19574864-19580599 FORWARD	DOWN		GWHPDOOQ007824	-1.25087	2.92168e-27	2.6705e-25	AT2G21790	Symbols: R1, RNR1, CLS8, ATRNR1 | RNR1 (RIBONUCLEOTIDE REDUCTASE 1); ATP binding / protein binding / ribonucleoside-diphosphate reductase | chr2:9293270-9297842 FORWARD				DOWN		GWHPDOOQ017317	1.58243	2.3554e-10	1.85133e-08	AT1G55020	Symbols: LOX1 | LOX1; lipoxygenase | chr1:20525708-20530273 FORWARD	UP		GWHPDOOQ012097	1.08638	9.29985e-08	3.86141e-06	AT2G36870	xyloglucan:xyloglucosyl transferase, putative / xyloglucan endotransglycosylase, putative / endo-xyloglucan transferase, putative | chr2:15472645-15474681 REVERSE	UP
GWHPDOOQ009994	6.62628	7.45049e-20	7.36702e-18	AT3G22400	Symbols: LOX5 | LOX5; electron carrier/ iron ion binding / lipoxygenase/ metal ion binding / oxidoreductase, acting on single donors with incorporation of molecular oxygen, incorporation of two atoms of oxygen | chr3:7926879-7931351 FORWARD	UP		GWHPDOOQ018145	-1.18243	2.97133e-27	2.70244e-25	AT5G60710	zinc finger (C3HC4-type RING finger) family protein | chr5:24410718-24415068 REVERSE				DOWN		GWHPDOOQ004566	-2.31264	2.37816e-10	1.85537e-08	AT3G55580	regulator of chromosome condensation (RCC1) family protein | chr3:20612700-20615920 FORWARD	DOWN		GWHPDOOQ015651	-1.07106	1.00874e-07	4.14453e-06	AT2G17880	DNAJ heat shock protein, putative | chr2:7766962-7767931 REVERSE	DOWN
GWHPDOOQ024108	3.82964	8.4798e-20	8.34112e-18	ATMG00830	Symbols: CCB382 | cytochrome c biogenesis orf382 | chrM:231894-233042 REVERSE	UP		GWHPDOOQ005535	1.05378	3.13773e-27	2.83972e-25	AT3G08940	Symbols: LHCB4.2 | LHCB4.2 (light harvesting complex PSII); chlorophyll binding | chr3:2717675-2718883 FORWARD				UP		GWHPDOOQ020935	1.16722	2.39635e-10	1.86154e-08	AT3G63470	Symbols: scpl40 | scpl40 (serine carboxypeptidase-like 40); serine-type carboxypeptidase | chr3:23438474-23441060 FORWARD	UP		GWHPDOOQ008733	2.39184	1.10816e-07	4.52932e-06	AT1G13710	Symbols: CYP78A5 | CYP78A5; electron carrier/ heme binding / iron ion binding / monooxygenase/ oxygen binding | chr1:4702725-4704657 REVERSE	UP
GWHPDOOQ008891	-1.10013	1.11245e-19	1.08858e-17	AT5G08680	#N/A	DOWN		GWHPDOOQ018667	2.18465	4.05209e-27	3.64927e-25	AT3G20810	transcription factor jumonji (jmjC) domain-containing protein | chr3:7275674-7278379 FORWARD				UP		GWHPDOOQ001965	-1.26092	2.42934e-10	1.87911e-08	AT3G01750	ankyrin repeat family protein | chr3:270229-272976 FORWARD	DOWN		GWHPDOOQ007259	1.18534	1.32496e-07	5.33212e-06	AT3G50770	calmodulin-related protein, putative | chr3:18873958-18874780 FORWARD	UP
GWHPDOOQ022880	1.95671	1.21475e-19	1.18257e-17	AT3G15353	Symbols: MT3 | MT3 (METALLOTHIONEIN 3); copper ion binding | chr3:5180667-5181400 REVERSE	UP		GWHPDOOQ016975	1.56131	4.08977e-27	3.66524e-25	AT5G22090	#N/A				UP		GWHPDOOQ018099	4.7391	2.68865e-10	2.06928e-08	AT5G60490	Symbols: FLA12 | FLA12 | chr5:24325727-24326702 REVERSE	UP		GWHPDOOQ014224	-1.57479	1.42055e-07	5.64443e-06	AT3G07880	Rho GDP-dissociation inhibitor family protein | chr3:2513971-2515823 FORWARD	DOWN
GWHPDOOQ001470	1.18171	1.37131e-19	1.32813e-17	AT5G59970	histone H4 | chr5:24146175-24146726 REVERSE	UP		GWHPDOOQ008358	1.44462	4.45242e-27	3.97087e-25	AT3G26580	INVOLVED IN: biological_process unknown; LOCATED IN: chloroplast thylakoid membrane; EXPRESSED IN: 23 plant structures; EXPRESSED DURING: 13 growth stages; CONTAINS InterPro DOMAIN/s: Tetratricopeptide region (InterPro:IPR013026); Has 2147 Blast hits to 1154 proteins in 168 species: Archae - 2; Bacteria - 99; Metazoa - 1301; Fungi - 180; Plants - 105; Viruses - 57; Other Eukaryotes - 403 (source:…				UP		GWHPDOOQ008959	-1.33847	3.49476e-10	2.63563e-08	AT1G23090	Symbols: AST91, SULTR3;3 | AST91 (SULFATE TRANSPORTER 91); sulfate transmembrane transporter | chr1:8184952-8189064 REVERSE	DOWN		GWHPDOOQ018456	-3.43861	1.59478e-07	6.28895e-06	AT5G39110	#N/A	DOWN
GWHPDOOQ011030	1.79103	1.43423e-19	1.38199e-17	AT1G08570	Symbols: ACHT4 | ACHT4 (ATYPICAL CYS HIS RICH THIOREDOXIN 4); oxidoreductase, acting on sulfur group of donors, disulfide as acceptor | chr1:2712892-2714734 FORWARD	UP		GWHPDOOQ008568	1.6408	5.37566e-27	4.77109e-25	AT1G14350	Symbols: FLP, AtMYB124, MYB124 | FLP (FOUR LIPS); DNA binding / transcription factor | chr1:4908255-4911168 FORWARD				UP		GWHPDOOQ001618	-1.00482	3.53591e-10	2.64463e-08	AT2G31900	Symbols: XIF, ATXIF, ATMYO5 | XIF; motor | chr2:13560760-13569623 REVERSE	DOWN		GWHPDOOQ022042	1.98829	1.71408e-07	6.72564e-06	AT3G18000	Symbols: NMT1, XPL1, PEAMT | XPL1 (XIPOTL 1); methyltransferase/ phosphoethanolamine N-methyltransferase | chr3:6154363-6157552 FORWARD	UP
GWHPDOOQ010567	1.20669	1.67339e-19	1.59614e-17	AT5G48655	zinc finger (C3HC4-type RING finger) family protein | chr5:19731173-19733043 REVERSE	UP		GWHPDOOQ016451	2.45903	6.08298e-27	5.37291e-25	AT1G80830	Symbols: NRAMP1, PMIT1, ATNRAMP1 | NRAMP1 (NATURAL RESISTANCE-ASSOCIATED MACROPHAGE PROTEIN 1); inorganic anion transmembrane transporter/ manganese ion transmembrane transporter/ metal ion transmembrane transporter | chr1:30372879-30375696 REVERSE				UP		GWHPDOOQ023061	-1.14773	3.53341e-10	2.64463e-08	AT1G17140	tropomyosin-related | chr1:5856573-5858446 REVERSE	DOWN		GWHPDOOQ014551	2.0301	1.90412e-07	7.39732e-06	AT1G43800	acyl-(acyl-carrier-protein) desaturase, putative / stearoyl-ACP desaturase, putative | chr1:16577610-16579722 FORWARD	UP
GWHPDOOQ005454	3.10896	1.89722e-19	1.80055e-17	AT5G02020	unknown protein | chr5:386018-388123 REVERSE	UP		GWHPDOOQ006023	1.00904	6.12825e-27	5.387e-25	AT5G47060	senescence-associated protein-related | chr5:19116788-19118046 FORWARD				UP		GWHPDOOQ009099	4.90761	3.56246e-10	2.65352e-08	AT1G68390	#N/A	UP		GWHPDOOQ017810	4.24745	2.16391e-07	8.32415e-06	AT4G37300	Symbols: MEE59 | MEE59 (maternal effect embryo arrest 59) | chr4:17554641-17555861 FORWARD	UP
GWHPDOOQ024093	3.64243	2.14565e-19	2.02614e-17	ATMG00640	Symbols: ORF25 | encodes a plant b subunit of mitochondrial ATP synthase based on structural similarity and the presence in the F(0) complex. | chrM:188084-188662 REVERSE	UP		GWHPDOOQ010989	-2.02267	7.11173e-27	6.22175e-25	AT5G56540	Symbols: AGP14, ATAGP14 | AGP14 (ARABINOGALACTAN PROTEIN 14) | chr5:22893151-22893642 FORWARD				DOWN		GWHPDOOQ013175	4.15117	3.58372e-10	2.65842e-08	AT1G29962	#N/A	UP		GWHPDOOQ003850	1.40717	2.21956e-07	8.4966e-06	AT4G27950	#N/A	UP
GWHPDOOQ005455	2.23429	2.28686e-19	2.14874e-17	AT3G53980	protease inhibitor/seed storage/lipid transfer protein (LTP) family protein | chr3:19987579-19988269 REVERSE	UP		GWHPDOOQ015611	1.06776	7.30064e-27	6.35675e-25	AT5G42180	peroxidase 64 (PER64) (P64) (PRXR4) | chr5:16852630-16854224 FORWARD				UP		GWHPDOOQ000015	-1.21658	3.79637e-10	2.80467e-08	AT5G56230	Symbols: PRA1.G2 | PRA1.G2 (PRENYLATED RAB ACCEPTOR 1.G2) | chr5:22758768-22759371 REVERSE	DOWN		GWHPDOOQ018103	3.66188	2.34149e-07	8.89822e-06	AT5G03170	Symbols: FLA11 | FLA11 | chr5:752750-753657 REVERSE	UP
GWHPDOOQ017840	2.22289	2.30595e-19	2.15595e-17	AT1G07400	#N/A	UP		GWHPDOOQ003979	1.04558	8.32104e-27	7.21105e-25	AT5G23760	heavy-metal-associated domain-containing protein | chr5:8013085-8014228 REVERSE				UP		GWHPDOOQ006489	-1.01792	4.83491e-10	3.51453e-08	AT1G63220	C2 domain-containing protein | chr1:23448919-23450452 FORWARD	DOWN		GWHPDOOQ002623	-1.08157	2.44344e-07	9.26325e-06	AT1G11125	#N/A	DOWN
GWHPDOOQ002345	-2.97775	2.36787e-19	2.20294e-17	AT5G39660	Symbols: CDF2 | CDF2 (CYCLING DOF FACTOR 2); DNA binding / protein binding / transcription factor | chr5:15878699-15881023 FORWARD	DOWN		GWHPDOOQ002268	-1.72006	1.12094e-26	9.62335e-25	AT1G44900	Symbols: MCM2 | ATP binding / DNA binding / DNA-dependent ATPase | chr1:16970259-16974641 FORWARD				DOWN		GWHPDOOQ022931	-1.56567	5.35186e-10	3.85931e-08	AT2G26650	Symbols: AKT1, ATAKT1 | AKT1 (ARABIDOPSIS K TRANSPORTER 1); cyclic nucleotide binding / inward rectifier potassium channel | chr2:11331850-11336607 REVERSE	DOWN		GWHPDOOQ015404	-2.53791	2.49613e-07	9.39492e-06	AT2G18660	Symbols: EXLB3 | EXLB3 (EXPANSIN-LIKE B3 PRECURSOR) | chr2:8090658-8091656 REVERSE	DOWN
GWHPDOOQ017071	1.09553	2.6483e-19	2.4398e-17	AT2G26980	Symbols: CIPK3 | CIPK3 (CBL-INTERACTING PROTEIN KINASE 3); kinase/ protein kinase/ protein serine/threonine kinase | chr2:11514703-11518505 REVERSE	UP		GWHPDOOQ021397	1.31278	1.38252e-26	1.17591e-24	AT5G40250	zinc finger (C3HC4-type RING finger) family protein | chr5:16085764-16087543 FORWARD				UP		GWHPDOOQ001856	-1.61638	5.83893e-10	4.19383e-08	AT5G41050	unknown protein | chr5:16433317-16434318 REVERSE	DOWN		GWHPDOOQ017619	-1.19274	2.63457e-07	9.84512e-06	AT2G40610	Symbols: ATEXPA8, EXP8, ATEXP8, ATHEXP ALPHA 1.11 | ATEXPA8 (ARABIDOPSIS THALIANA EXPANSIN A8) | chr2:16948863-16950557 REVERSE	DOWN
GWHPDOOQ004564	2.05829	2.64622e-19	2.4398e-17	AT3G11410	Symbols: ATPP2CA, AHG3, PP2CA | PP2CA (ARABIDOPSIS THALIANA PROTEIN PHOSPHATASE 2CA); protein binding / protein serine/threonine phosphatase | chr3:3583883-3585790 REVERSE	UP		GWHPDOOQ016501	1.01458	2.31287e-26	1.95816e-24	AT5G25280	serine-rich protein-related | chr5:8773789-8775487 FORWARD				UP		GWHPDOOQ003252	1.36273	5.96369e-10	4.26652e-08	AT5G35790	Symbols: G6PD1 | G6PD1 (GLUCOSE-6-PHOSPHATE DEHYDROGENASE 1); glucose-6-phosphate dehydrogenase | chr5:13956690-13959753 REVERSE	UP		GWHPDOOQ001959	1.2687	2.64141e-07	9.84724e-06	AT1G51540	INVOLVED IN: biological_process unknown; LOCATED IN: Golgi apparatus; EXPRESSED IN: 22 plant structures; EXPRESSED DURING: 13 growth stages; CONTAINS InterPro DOMAIN/s: Galactose oxidase/kelch, beta-propeller (InterPro:IPR011043), Kelch repeat type 1 (InterPro:IPR006652), Kelch repeat type 2 (InterPro:IPR011498), Kelch related (InterPro:IPR013089), Kelch-type beta propeller (InterPro:IPR015915); …	UP
GWHPDOOQ021057	-1.10318	2.77473e-19	2.54386e-17	AT1G56070	Symbols: LOS1 | LOS1; copper ion binding / translation elongation factor/ translation factor, nucleic acid binding | chr1:20967930-20971742 REVERSE	DOWN		GWHPDOOQ012921	-1.30662	2.40959e-26	2.03068e-24	AT5G45970	Symbols: ARAC2, ROP7, ATRAC2, ATROP7 | ARAC2 (ARABIDOPSIS RAC-LIKE 2); GTP binding | chr5:18643734-18645966 FORWARD				DOWN		GWHPDOOQ009294	1.24553	5.998e-10	4.27416e-08	AT2G02100	Symbols: LCR69, PDF2.2 | LCR69 (LOW-MOLECULAR-WEIGHT CYSTEINE-RICH 69); peptidase inhibitor | chr2:528350-529108 FORWARD	UP		GWHPDOOQ016366	1.09551	3.22994e-07	1.19e-05	AT5G21920	#N/A	UP
GWHPDOOQ015105	-2.28962	2.79733e-19	2.5522e-17	AT3G24550	Symbols: ATPERK1 | ATPERK1 (PROLINE EXTENSIN-LIKE RECEPTOR KINASE 1); ATP binding / protein kinase | chr3:8960258-8963568 FORWARD	DOWN		GWHPDOOQ007069	-1.26689	2.53285e-26	2.12482e-24	AT4G37450	Symbols: AGP18, ATAGP18 | AGP18 (ARABINOGALACTAN PROTEIN 18) | chr4:17605758-17606755 REVERSE				DOWN		GWHPDOOQ016916	-1.05592	6.52701e-10	4.63289e-08	AT2G01820	leucine-rich repeat protein kinase, putative | chr2:357431-360681 REVERSE	DOWN		GWHPDOOQ014911	6.13792	3.32689e-07	1.22285e-05	AT1G73330	Symbols: ATDR4 | ATDR4; peptidase inhibitor | chr1:27568718-27569717 REVERSE	UP
GWHPDOOQ017360	1.61276	2.96244e-19	2.68479e-17	AT3G05500	rubber elongation factor (REF) family protein | chr3:1593434-1595015 FORWARD	UP		GWHPDOOQ006672	-1.0823	2.96622e-26	2.47706e-24	AT4G12500	protease inhibitor/seed storage/lipid transfer protein (LTP) family protein | chr4:7414150-7414927 REVERSE				DOWN		GWHPDOOQ021504	1.27582	6.70297e-10	4.73359e-08	AT3G01470	#N/A	UP		GWHPDOOQ015137	1.26014	3.6136e-07	1.31286e-05	AT1G67280	lactoylglutathione lyase, putative / glyoxalase I, putative | chr1:25188274-25190694 REVERSE	UP
GWHPDOOQ004453	1.83219	2.97109e-19	2.68479e-17	AT2G29670	binding | chr2:12681958-12685087 REVERSE	UP		GWHPDOOQ016819	1.44484	3.89877e-26	3.22649e-24	AT1G11915	unknown protein | chr1:4021825-4023292 FORWARD				UP		GWHPDOOQ008396	1.36446	6.72117e-10	4.73359e-08	AT3G10860	ubiquinol-cytochrome C reductase complex ubiquinone-binding protein, putative / ubiquinol-cytochrome C reductase complex 8.2 kDa protein, putative | chr3:3399736-3400741 FORWARD	UP		GWHPDOOQ002526	1.36773	3.63835e-07	1.3188e-05	AT4G31730	Symbols: GDU1 | GDU1 (GLUTAMINE DUMPER 1) | chr4:15361091-15361850 FORWARD	UP
GWHPDOOQ012196	-1.90069	3.20536e-19	2.88269e-17	AT5G03150	Symbols: JKD | JKD (JACKDAW); nucleic acid binding / protein binding / protein homodimerization/ transcription factor/ zinc ion binding | chr5:745644-749007 FORWARD	DOWN		GWHPDOOQ001978	1.57051	5.27678e-26	4.29548e-24	AT5G40720	#N/A				UP		GWHPDOOQ008963	-1.58706	7.63065e-10	5.33261e-08	AT5G45530	unknown protein | chr5:18454316-18457277 REVERSE	DOWN		GWHPDOOQ011101	3.16522	3.95932e-07	1.41553e-05	AT1G75800	pathogenesis-related thaumatin family protein | chr1:28458782-28460854 FORWARD	UP
GWHPDOOQ018925	-1.01262	3.59219e-19	3.20867e-17	AT1G02640	Symbols: BXL2, ATBXL2 | BXL2 (BETA-XYLOSIDASE 2); hydrolase, hydrolyzing O-glycosyl compounds | chr1:564205-567769 FORWARD	DOWN		GWHPDOOQ007239	-1.01359	5.6362e-26	4.5616e-24	AT3G50780	INVOLVED IN: biological_process unknown; LOCATED IN: cellular_component unknown; EXPRESSED IN: 22 plant structures; EXPRESSED DURING: 13 growth stages; BEST Arabidopsis thaliana protein match is: PRLI-interacting factor-related (TAIR:AT1G63850.1); Has 173 Blast hits to 173 proteins in 14 species: Archae - 0; Bacteria - 0; Metazoa - 8; Fungi - 0; Plants - 164; Viruses - 0; Other Eukaryotes - 1 (so…				DOWN		GWHPDOOQ016195	-2.01398	7.96474e-10	5.54469e-08	AT1G27461	unknown protein | chr1:9537746-9539013 REVERSE	DOWN		GWHPDOOQ016538	-1.39393	4.09097e-07	1.45596e-05	AT4G32295	#N/A	DOWN
GWHPDOOQ010973	-1.14977	3.60181e-19	3.20867e-17	AT3G03800	Symbols: SYP131, ATSYP131 | SYP131 (SYNTAXIN OF PLANTS 131); SNAP receptor | chr3:969107-971460 FORWARD	DOWN		GWHPDOOQ019899	1.38934	8.36402e-26	6.73964e-24	AT4G02425	#N/A				UP		GWHPDOOQ018137	1.04972	8.37774e-10	5.80985e-08	AT2G28310	unknown protein | chr2:12085377-12088060 FORWARD	UP		GWHPDOOQ006186	-3.28914	4.40307e-07	1.546e-05	AT1G14430	#N/A	DOWN
GWHPDOOQ006893	1.72719	3.93825e-19	3.49191e-17	AT2G18050	Symbols: HIS1-3 | HIS1-3 (HISTONE H1-3); DNA binding / nucleosomal DNA binding | chr2:7846050-7846884 FORWARD	UP		GWHPDOOQ008919	1.25546	1.26198e-25	1.01245e-23	AT1G23010	Symbols: LPR1 | LPR1 (Low Phosphate Root1); copper ion binding / oxidoreductase, acting on diphenols and related substances as donors, oxygen as acceptor | chr1:8147264-8149813 FORWARD				UP		GWHPDOOQ017397	1.03151	8.53505e-10	5.89635e-08	AT5G27930	protein phosphatase 2C, putative / PP2C, putative | chr5:9958098-9960339 REVERSE	UP		GWHPDOOQ023683	-2.22764	4.85293e-07	1.68884e-05	AT2G25735	unknown protein | chr2:10975060-10975759 REVERSE	DOWN
GWHPDOOQ014352	-1.04174	4.01359e-19	3.54208e-17	AT3G18610	Symbols: ATRANGAP1, PARLL1 | ATRANGAP1 (RAN GTPASE-ACTIVATING PROTEIN 1); nucleic acid binding / nucleotide binding | chr3:6404083-6407822 REVERSE	DOWN		GWHPDOOQ022194	4.35579	1.29493e-25	1.0308e-23	AT4G10250	Symbols: ATHSP22.0 | ATHSP22.0 | chr4:6370343-6371291 FORWARD				UP		GWHPDOOQ011411	-1.06073	9.87059e-10	6.7418e-08	AT2G42040	FUNCTIONS IN: molecular_function unknown; INVOLVED IN: biological_process unknown; EXPRESSED IN: 22 plant structures; EXPRESSED DURING: 13 growth stages; CONTAINS InterPro DOMAIN/s: WRC (InterPro:IPR014977); Has 154 Blast hits to 154 proteins in 12 species: Archae - 0; Bacteria - 0; Metazoa - 4; Fungi - 0; Plants - 149; Viruses - 0; Other Eukaryotes - 1 (source: NCBI BLink). | chr2:17543034-17545…	DOWN		GWHPDOOQ021241	-1.71426	5.19901e-07	1.79732e-05	AT5G50260	cysteine proteinase, putative | chr5:20455317-20457029 FORWARD	DOWN
GWHPDOOQ003218	1.8207	4.68168e-19	4.09613e-17	AT2G04240	Symbols: XERICO | XERICO; protein binding / zinc ion binding | chr2:1461630-1462934 REVERSE	UP		GWHPDOOQ000290	-1.29236	1.29744e-25	1.0308e-23	AT4G26690	Symbols: SHV3, MRH5, GPDL2 | SHV3 (SHAVEN 3); glycerophosphodiester phosphodiesterase/ kinase | chr4:13456434-13460060 REVERSE				DOWN		GWHPDOOQ008521	3.68809	1.00191e-09	6.81748e-08	AT5G39950	Symbols: ATTRX2, ATH2, ATTRXH2, TRXH2 | ATTRX2 (THIOREDOXIN 2); oxidoreductase, acting on sulfur group of donors, disulfide as acceptor | chr5:15990687-15991931 REVERSE	UP		GWHPDOOQ022439	1.49099	5.60563e-07	1.92097e-05	AT3G15110	unknown protein | chr3:5084278-5085843 REVERSE	UP
GWHPDOOQ003095	1.42756	4.68476e-19	4.09613e-17	AT4G19645	#N/A	UP		GWHPDOOQ022629	1.33945	1.30168e-25	1.0308e-23	AT4G00230	Symbols: XSP1 | XSP1 (xylem serine peptidase 1); identical protein binding / serine-type endopeptidase | chr4:93923-97454 FORWARD				UP		GWHPDOOQ017839	1.30441	1.04316e-09	7.07161e-08	AT1G07400	#N/A	UP		GWHPDOOQ017336	1.21436	6.08819e-07	2.08179e-05	AT5G28540	#N/A	UP
GWHPDOOQ006159	-1.53229	4.87271e-19	4.24083e-17	AT4G10540	subtilase family protein | chr4:6512515-6515743 REVERSE	DOWN		GWHPDOOQ019362	-1.25382	1.40421e-25	1.10721e-23	AT1G04040	acid phosphatase class B family protein | chr1:1042362-1043864 REVERSE				DOWN		GWHPDOOQ021725	4.61345	1.122e-09	7.54949e-08	AT5G15630	Symbols: COBL4, IRX6 | IRX6 | chr5:5084704-5086792 FORWARD	UP		GWHPDOOQ009720	4.94457	6.61125e-07	2.24111e-05	#N/A	#N/A	UP
GWHPDOOQ016261	1.30119	5.53194e-19	4.79249e-17	AT4G32940	Symbols: GAMMA-VPE, GAMMAVPE | GAMMA-VPE (GAMMA VACUOLAR PROCESSING ENZYME); cysteine-type endopeptidase | chr4:15900270-15903268 REVERSE	UP		GWHPDOOQ021812	1.06326	1.45103e-25	1.13924e-23	AT3G29760	NLI interacting factor (NIF) family protein | chr3:11589505-11591833 REVERSE				UP		GWHPDOOQ015338	2.03222	1.19569e-09	8.01492e-08	AT5G49630	Symbols: AAP6 | AAP6 (AMINO ACID PERMEASE 6); acidic amino acid transmembrane transporter/ amino acid transmembrane transporter/ neutral amino acid transmembrane transporter | chr5:20142470-20146498 REVERSE	UP		GWHPDOOQ004646	1.45818	6.64043e-07	2.24518e-05	AT5G59790	#N/A	UP
GWHPDOOQ019043	1.2287	6.23883e-19	5.38021e-17	#N/A	#N/A	UP		GWHPDOOQ001062	1.10364	1.75772e-25	1.37417e-23	AT1G05500	Symbols: SYTE, ATSYTE, NTMC2TYPE2.1, NTMC2T2.1 | NTMC2T2.1 | chr1:1624955-1629224 FORWARD				UP		GWHPDOOQ017275	2.70241	1.20002e-09	8.01492e-08	AT5G19250	unknown protein | chr5:6471906-6472945 FORWARD	UP		GWHPDOOQ008636	-1.95234	6.89416e-07	2.31205e-05	AT1G69490	Symbols: NAP, ANAC029, ATNAP | NAP (NAC-like, activated by AP3/PI); transcription factor | chr1:26122139-26123421 FORWARD	DOWN
GWHPDOOQ021994	2.48811	6.61806e-19	5.6813e-17	AT1G73480	hydrolase, alpha/beta fold family protein | chr1:27628939-27632806 FORWARD	UP		GWHPDOOQ017840	1.92309	1.93608e-25	1.50719e-23	AT1G07400	#N/A				UP		GWHPDOOQ000131	3.53699	1.21563e-09	8.08929e-08	AT4G26530	fructose-bisphosphate aldolase, putative | chr4:13391344-13393107 FORWARD	UP		GWHPDOOQ006902	-1.23506	7.36436e-07	2.45012e-05	AT2G21320	zinc finger (B-box type) family protein | chr2:9126263-9127843 FORWARD	DOWN
GWHPDOOQ013644	2.10257	8.19047e-19	6.9678e-17	AT1G80300	Symbols: NTT1, ATNTT1 | NTT1 (NUCLEOTIDE TRANSPORTER 1); ATP:ADP antiporter | chr1:30191856-30194519 FORWARD	UP		GWHPDOOQ012196	-2.36845	2.07356e-25	1.59395e-23	AT5G03150	Symbols: JKD | JKD (JACKDAW); nucleic acid binding / protein binding / protein homodimerization/ transcription factor/ zinc ion binding | chr5:745644-749007 FORWARD				DOWN		GWHPDOOQ003241	-1.21599	1.24107e-09	8.22832e-08	AT4G16360	AMP-activated protein kinase | chr4:9245199-9247251 FORWARD	DOWN		GWHPDOOQ016664	-1.51855	7.70865e-07	2.55787e-05	AT1G76430	phosphate transporter family protein | chr1:28678935-28681995 REVERSE	DOWN
GWHPDOOQ013184	-1.28446	8.62471e-19	7.30432e-17	AT5G46290	Symbols: KAS I | KAS I (3-KETOACYL-ACYL CARRIER PROTEIN SYNTHASE I); catalytic/ fatty-acid synthase/ transferase, transferring acyl groups other than amino-acyl groups | chr5:18774086-18776735 REVERSE	DOWN		GWHPDOOQ005770	-1.07635	2.23934e-25	1.71421e-23	AT1G18070	EF-1-alpha-related GTP-binding protein, putative | chr1:6213725-6218335 REVERSE				DOWN		GWHPDOOQ017939	2.53806	1.25762e-09	8.30761e-08	AT1G53540	17.6 kDa class I small heat shock protein (HSP17.6C-CI) (AA 1-156) | chr1:19980462-19981109 FORWARD	UP		GWHPDOOQ020421	1.56567	8.09821e-07	2.65902e-05	#N/A	#N/A	UP
GWHPDOOQ002437	1.91694	1.10418e-18	9.30963e-17	AT3G29575	Symbols: AFP3 | AFP3 (ABI FIVE BINDING PROTEIN 3) | chr3:11382214-11384004 REVERSE	UP		GWHPDOOQ022401	1.03851	2.36364e-25	1.80186e-23	AT1G79040	Symbols: PSBR | PSBR (photosystem II subunit R) | chr1:29736016-29737009 FORWARD				UP		GWHPDOOQ019459	-1.56706	1.46925e-09	9.63532e-08	AT3G07070	protein kinase family protein | chr3:2237958-2240074 FORWARD	DOWN		GWHPDOOQ022571	1.04731	8.34733e-07	2.72373e-05	AT1G78600	Symbols: LZF1, STH3 | LZF1 (LIGHT-REGULATED ZINC FINGER PROTEIN 1); transcription factor/ zinc ion binding | chr1:29567187-29568859 FORWARD	UP
GWHPDOOQ014148	2.37334	1.14288e-18	9.59307e-17	AT4G14540	Symbols: NF-YB3 | NF-YB3 (NUCLEAR FACTOR Y, SUBUNIT B3); transcription factor | chr4:8344616-8345218 FORWARD	UP		GWHPDOOQ005519	1.4887	2.70761e-25	2.04709e-23	AT4G00430	Symbols: TMP-C, PIP1;4, PIP1E | PIP1;4 (PLASMA MEMBRANE INTRINSIC PROTEIN 1;4); water channel | chr4:185450-187627 REVERSE				UP		GWHPDOOQ012081	-1.43681	1.62147e-09	1.05952e-07	AT1G08080	Symbols: ATACA7, ACA7 | ACA7 (ALPHA CARBONIC ANHYDRASE 7); carbonate dehydratase/ zinc ion binding | chr1:2516991-2518546 REVERSE	DOWN		GWHPDOOQ023133	1.1278	8.41874e-07	2.74133e-05	AT3G61760	Symbols: ADL1B | ADL1B (ARABIDOPSIS DYNAMIN-LIKE 1B); GTP binding / GTPase | chr3:22860514-22864153 REVERSE	UP
GWHPDOOQ022116	-1.59891	2.04513e-18	1.70904e-16	AT1G18370	Symbols: HIK, ATNACK1, NACK1 | HIK (HINKEL); ATP binding / microtubule motor | chr1:6319650-6323820 REVERSE	DOWN		GWHPDOOQ017757	1.05352	5.69996e-25	4.27428e-23	AT1G07230	hydrolase, acting on ester bonds | chr1:2220253-2222982 REVERSE				UP		GWHPDOOQ018557	1.5143	1.74777e-09	1.13386e-07	AT5G16400	Symbols: TRXF2, ATF2 | ATF2; enzyme activator | chr5:5363661-5365334 REVERSE	UP		GWHPDOOQ013254	1.37016	9.58962e-07	3.0842e-05	AT5G17680	disease resistance protein (TIR-NBS-LRR class), putative | chr5:5822999-5827153 FORWARD	UP
GWHPDOOQ008798	-1.29463	2.10139e-18	1.74832e-16	AT1G68910	unknown protein | chr1:25908131-25910485 REVERSE	DOWN		GWHPDOOQ015831	-1.41828	6.63634e-25	4.91624e-23	AT1G19600	pfkB-type carbohydrate kinase family protein | chr1:6778988-6781173 FORWARD				DOWN		GWHPDOOQ016077	-1.63808	1.82458e-09	1.17735e-07	AT5G67090	subtilase family protein | chr5:26774018-26776391 REVERSE	DOWN		GWHPDOOQ006789	-2.22022	9.57588e-07	3.0842e-05	AT2G38290	Symbols: ATAMT2, AMT2;1 | ATAMT2 (AMMONIUM TRANSPORTER 2); ammonium transmembrane transporter/ high affinity secondary active ammonium transmembrane transporter | chr2:16039475-16042383 REVERSE	DOWN
GWHPDOOQ008399	2.33692	2.27969e-18	1.88834e-16	AT1G23460	#N/A	UP		GWHPDOOQ014300	1.15904	7.09595e-25	5.23561e-23	AT1G11910	aspartyl protease family protein | chr1:4016784-4020983 REVERSE				UP		GWHPDOOQ002818	1.36937	2.65403e-09	1.67379e-07	AT4G28310	unknown protein | chr4:14017408-14018208 FORWARD	UP		GWHPDOOQ006932	-1.03846	1.11597e-06	3.51005e-05	AT5G65640	Symbols: bHLH093 | bHLH093 (beta HLH protein 93); DNA binding / transcription factor | chr5:26237055-26239084 FORWARD	DOWN
GWHPDOOQ018902	3.38117	2.44465e-18	2.01614e-16	AT1G29280	Symbols: WRKY65, ATWRKY65 | WRKY65; transcription factor | chr1:10236367-10237467 FORWARD	UP		GWHPDOOQ012737	6.92964	1.18236e-24	8.6889e-23	AT1G18100	Symbols: E12A11 | E12A11; phosphatidylethanolamine binding | chr1:6227217-6230188 REVERSE				UP		GWHPDOOQ022826	1.0088	2.75868e-09	1.72775e-07	#N/A	#N/A	UP		GWHPDOOQ021187	-1.06821	1.22305e-06	3.82385e-05	AT1G67570	unknown protein | chr1:25325160-25327258 FORWARD	DOWN
GWHPDOOQ000113	-1.08249	2.71529e-18	2.22444e-16	AT5G47770	Symbols: FPS1 | FPS1 (FARNESYL DIPHOSPHATE SYNTHASE 1); dimethylallyltranstransferase/ geranyltranstransferase | chr5:19345173-19347629 FORWARD	DOWN		GWHPDOOQ010888	-1.7027	1.5367e-24	1.12479e-22	AT3G12440	extensin family protein | chr3:3951199-3952260 REVERSE				DOWN		GWHPDOOQ001978	1.18657	2.87467e-09	1.7819e-07	AT5G40720	#N/A	UP		GWHPDOOQ011321	2.31478	1.23028e-06	3.83119e-05	AT1G34540	Symbols: CYP94D1 | CYP94D1; electron carrier/ heme binding / iron ion binding / monooxygenase/ oxygen binding | chr1:12637054-12638550 FORWARD	UP
GWHPDOOQ017834	2.05999	2.72077e-18	2.22444e-16	AT1G07400	#N/A	UP		GWHPDOOQ007355	-1.10486	1.65084e-24	1.20354e-22	AT5G66920	Symbols: sks17 | sks17 (SKU5 Similar 17); copper ion binding / oxidoreductase | chr5:26722823-26725626 FORWARD				DOWN		GWHPDOOQ019113	3.29254	2.9884e-09	1.84608e-07	AT3G63060	Symbols: EDL3 | EDL3 (EID1-like 3) | chr3:23300290-23301473 REVERSE	UP		GWHPDOOQ000538	1.87324	1.24745e-06	3.87699e-05	AT4G21200	Symbols: ATGA2OX8, GA2OX8 | GA2OX8 (GIBBERELLIN 2-OXIDASE 8); gibberellin 2-beta-dioxygenase | chr4:11302685-11306601 FORWARD	UP
GWHPDOOQ017909	-1.25177	2.85665e-18	2.32546e-16	AT2G29050	Symbols: ATRBL1 | ATRBL1 (Arabidopsis thaliana Rhomboid-like 1) | chr2:12478146-12480372 FORWARD	DOWN		GWHPDOOQ004466	1.98401	1.97332e-24	1.43296e-22	AT2G39980	transferase family protein | chr2:16687673-16689956 REVERSE				UP		GWHPDOOQ005669	1.31911	3.22651e-09	1.97297e-07	#N/A	#N/A	UP		GWHPDOOQ018102	4.08316	1.33689e-06	4.11423e-05	AT5G60490	Symbols: FLA12 | FLA12 | chr5:24325727-24326702 REVERSE	UP
GWHPDOOQ010989	-1.82463	3.18615e-18	2.58256e-16	AT5G56540	Symbols: AGP14, ATAGP14 | AGP14 (ARABINOGALACTAN PROTEIN 14) | chr5:22893151-22893642 FORWARD	DOWN		GWHPDOOQ016108	1.25281	1.99193e-24	1.44077e-22	AT3G46630	FUNCTIONS IN: molecular_function unknown; INVOLVED IN: biological_process unknown; LOCATED IN: chloroplast; EXPRESSED IN: 23 plant structures; EXPRESSED DURING: 15 growth stages; BEST Arabidopsis thaliana protein match is: defective chloroplasts and leaves protein-related / DCL protein-related (TAIR:AT1G45230.1); Has 102 Blast hits to 102 proteins in 23 species: Archae - 0; Bacteria - 7; Metazoa …				UP		GWHPDOOQ001918	2.35856	3.29012e-09	2.00166e-07	AT5G13930	Symbols: CHS, TT4, ATCHS | TT4 (TRANSPARENT TESTA 4); naringenin-chalcone synthase | chr5:4488688-4490264 FORWARD	UP		GWHPDOOQ012143	2.08013	1.44502e-06	4.36145e-05	AT2G36970	UDP-glucoronosyl/UDP-glucosyl transferase family protein | chr2:15529006-15530749 FORWARD	UP
GWHPDOOQ019755	-1.27656	3.32367e-18	2.68252e-16	AT2G16920	Symbols: UBC23, PFU2 | UBC23 (UBIQUITIN-CONJUGATING ENZYME 23); small conjugating protein ligase/ ubiquitin-protein ligase | chr2:7334226-7339167 REVERSE	DOWN		GWHPDOOQ016364	-1.1517	2.18115e-24	1.57145e-22	AT1G02180	ferredoxin-related | chr1:413522-414645 REVERSE				DOWN		GWHPDOOQ015598	1.85635	3.29556e-09	2.00166e-07	AT1G76080	Symbols: ATCDSP32, CDSP32 | CDSP32 (CHLOROPLASTIC DROUGHT-INDUCED STRESS PROTEIN OF 32 KD) | chr1:28547786-28549419 REVERSE	UP		GWHPDOOQ015678	-1.24959	1.49076e-06	4.48226e-05	AT1G75690	chaperone protein dnaJ-related | chr1:28422110-28423285 REVERSE	DOWN
GWHPDOOQ017991	1.15659	3.33915e-18	2.68354e-16	AT2G37390	heavy-metal-associated domain-containing protein | chr2:15694215-15695825 FORWARD	UP		GWHPDOOQ022713	3.57117	2.29237e-24	1.64513e-22	AT1G78390	Symbols: NCED9, ATNCED9 | NCED9 (NINE-CIS-EPOXYCAROTENOID DIOXYGENASE 9); 9-cis-epoxycarotenoid dioxygenase | chr1:29490895-29492875 REVERSE				UP		GWHPDOOQ024095	1.66721	3.78971e-09	2.27132e-07	ATMG01190	#N/A	UP		GWHPDOOQ023482	1.12078	1.53168e-06	4.59651e-05	AT2G19570	Symbols: CDA1, AT-CDA1, DESZ | CDA1 (CYTIDINE DEAMINASE 1); cytidine deaminase | chr2:8470374-8471644 REVERSE	UP
GWHPDOOQ002733	2.96072	3.61607e-18	2.89378e-16	AT1G05260	Symbols: RCI3, RCI3A | RCI3 (RARE COLD INDUCIBLE GENE 3); peroxidase | chr1:1529767-1531439 FORWARD	UP		GWHPDOOQ002150	1.11476	2.47642e-24	1.7703e-22	AT5G40240	#N/A				UP		GWHPDOOQ011104	-2.23116	3.7827e-09	2.27132e-07	AT5G62850	Symbols: AtVEX1 | AtVEX1 (VEGETATIVE CELL EXPRESSED1) | chr5:25229938-25231527 REVERSE	DOWN		GWHPDOOQ022321	1.38399	1.54031e-06	4.61358e-05	AT5G17680	disease resistance protein (TIR-NBS-LRR class), putative | chr5:5822999-5827153 FORWARD	UP
GWHPDOOQ009384	-1.02114	4.27714e-18	3.40836e-16	AT5G49830	EXPRESSED IN: 22 plant structures; EXPRESSED DURING: 13 growth stages; CONTAINS InterPro DOMAIN/s: Vps51/Vps67 (InterPro:IPR014812); BEST Arabidopsis thaliana protein match is: unknown protein (TAIR:AT1G10385.1). | chr5:20250486-20255039 REVERSE	DOWN		GWHPDOOQ014892	2.00195	2.64136e-24	1.88089e-22	AT1G35460	#N/A				UP		GWHPDOOQ012381	-2.29496	3.81136e-09	2.27676e-07	AT3G12720	Symbols: ATY53, ATMYB67 | ATMYB67 (MYB DOMAIN PROTEIN 67); DNA binding / transcription factor | chr3:4043310-4044609 REVERSE	DOWN		GWHPDOOQ017060	-1.37651	1.63775e-06	4.85908e-05	AT3G12500	Symbols: ATHCHIB, PR3, PR-3, CHI-B, B-CHI | ATHCHIB (ARABIDOPSIS THALIANA BASIC CHITINASE); chitinase | chr3:3962382-3963964 REVERSE	DOWN
GWHPDOOQ000290	-1.0998	4.50508e-18	3.57491e-16	AT4G26690	Symbols: SHV3, MRH5, GPDL2 | SHV3 (SHAVEN 3); glycerophosphodiester phosphodiesterase/ kinase | chr4:13456434-13460060 REVERSE	DOWN		GWHPDOOQ020967	3.52354	3.00682e-24	2.13287e-22	AT2G41510	Symbols: ATCKX1, CKX1 | CKX1 (CYTOKININ OXIDASE/DEHYDROGENASE 1); cytokinin dehydrogenase | chr2:17314532-17317003 FORWARD				UP		GWHPDOOQ018093	-1.20507	4.07407e-09	2.41772e-07	AT3G45260	zinc finger (C2H2 type) family protein | chr3:16596381-16598698 REVERSE	DOWN		GWHPDOOQ016931	1.60528	1.82743e-06	5.34106e-05	AT2G27290	unknown protein | chr2:11678400-11679797 REVERSE	UP
GWHPDOOQ014890	1.02373	5.48729e-18	4.31804e-16	AT3G16520	Symbols: UGT88A1 | UDP-glucoronosyl/UDP-glucosyl transferase family protein | chr3:5619128-5620873 REVERSE	UP		GWHPDOOQ004756	-1.04475	3.42103e-24	2.41735e-22	AT5G60390	#N/A				DOWN		GWHPDOOQ018520	1.38984	4.37109e-09	2.56041e-07	AT4G18530	unknown protein | chr4:10217338-10220500 FORWARD	UP		GWHPDOOQ007351	1.03524	1.89661e-06	5.53294e-05	AT5G66900	disease resistance protein (CC-NBS-LRR class), putative | chr5:26714764-26717788 REVERSE	UP
GWHPDOOQ008575	2.07623	5.56943e-18	4.36449e-16	AT1G69760	unknown protein | chr1:26239260-26240708 REVERSE	UP		GWHPDOOQ017518	-1.17871	3.53199e-24	2.48619e-22	AT3G07100	protein transport protein Sec24, putative | chr3:2245164-2250699 REVERSE				DOWN		GWHPDOOQ019234	-2.14928	4.40556e-09	2.57228e-07	AT3G04730	Symbols: IAA16 | IAA16; transcription factor | chr3:1288612-1290602 REVERSE	DOWN		GWHPDOOQ004566	-2.66571	1.91596e-06	5.56871e-05	AT3G55580	regulator of chromosome condensation (RCC1) family protein | chr3:20612700-20615920 FORWARD	DOWN
GWHPDOOQ021392	1.64432	6.1702e-18	4.79549e-16	AT1G23870	Symbols: ATTPS9, TPS9 | ATTPS9; transferase, transferring glycosyl groups / trehalose-phosphatase | chr1:8432179-8435656 FORWARD	UP		GWHPDOOQ019376	1.423	4.847e-24	3.38589e-22	AT4G28640	Symbols: IAA11 | IAA11 (INDOLE-3-ACETIC ACID INDUCIBLE 11); transcription factor | chr4:14142135-14143969 FORWARD				UP		GWHPDOOQ010897	-1.05628	4.44772e-09	2.58025e-07	AT1G74040	Symbols: IMS1, MAML-3, IPMS2 | IMS1 (2-ISOPROPYLMALATE SYNTHASE 1); 2-isopropylmalate synthase | chr1:27842171-27845776 FORWARD	DOWN		GWHPDOOQ009585	1.21036	2.1039e-06	6.03669e-05	#N/A	#N/A	UP
GWHPDOOQ003347	2.42169	6.35362e-18	4.91781e-16	AT4G28290	unknown protein | chr4:14011844-14012583 REVERSE	UP		GWHPDOOQ010563	1.33451	5.23001e-24	3.63961e-22	AT3G07930	HhH-GPD base excision DNA repair family protein | chr3:2526630-2528633 FORWARD				UP		GWHPDOOQ009753	1.44081	5.31804e-09	3.06549e-07	AT4G15910	Symbols: ATDI21, DI21 | ATDI21 (ARABIDOPSIS THALIANA DROUGHT-INDUCED 21) | chr4:9028461-9029423 FORWARD	UP		GWHPDOOQ015526	-1.41046	2.43206e-06	6.82849e-05	AT1G34580	monosaccharide transporter, putative | chr1:12660551-12663870 FORWARD	DOWN
GWHPDOOQ016584	-1.27019	6.53225e-18	5.03543e-16	AT1G76160	Symbols: sks5 | sks5 (SKU5 Similar 5); copper ion binding / oxidoreductase | chr1:28577942-28581133 REVERSE	DOWN		GWHPDOOQ012879	1.21669	5.3819e-24	3.73118e-22	AT2G33830	dormancy/auxin associated family protein | chr2:14309484-14310351 REVERSE				UP		GWHPDOOQ018096	4.66778	6.24751e-09	3.57848e-07	AT5G03170	Symbols: FLA11 | FLA11 | chr5:752750-753657 REVERSE	UP		GWHPDOOQ016675	-2.68149	2.77292e-06	7.68921e-05	AT1G76500	Symbols: SOB3, AHL29 | SOB3 (SUPPRESSOR OF PHYB-4#3); DNA binding | chr1:28705527-28706562 FORWARD	DOWN
GWHPDOOQ023176	-1.1957	7.09924e-18	5.4063e-16	AT1G01200	Symbols: ATRABA3, ATRAB-A3 | ATRABA3 (ARABIDOPSIS RAB GTPASE HOMOLOG A3); GTP binding | chr1:86515-88213 REVERSE	DOWN		GWHPDOOQ001447	-3.21729	5.41516e-24	3.74013e-22	AT4G25810	Symbols: XTR6, XTH23 | XTR6 (XYLOGLUCAN ENDOTRANSGLYCOSYLASE 6); hydrolase, acting on glycosyl bonds / hydrolase, hydrolyzing O-glycosyl compounds / xyloglucan:xyloglucosyl transferase | chr4:13128643-13129884 FORWARD				DOWN		GWHPDOOQ018095	4.52344	6.59209e-09	3.76394e-07	AT5G60490	Symbols: FLA12 | FLA12 | chr5:24325727-24326702 REVERSE	UP		GWHPDOOQ005277	2.19114	2.93099e-06	8.04228e-05	AT3G12700	aspartyl protease family protein | chr3:4037070-4039134 FORWARD	UP
GWHPDOOQ015138	1.65752	7.16171e-18	5.43197e-16	AT2G25810	Symbols: TIP4;1 | TIP4;1 (tonoplast intrinsic protein 4;1); water channel | chr2:11012506-11014170 FORWARD	UP		GWHPDOOQ006636	-2.47169	5.51356e-24	3.79382e-22	AT5G62360	invertase/pectin methylesterase inhibitor family protein | chr5:25040649-25041462 FORWARD				DOWN		GWHPDOOQ018102	4.5377	6.63957e-09	3.77099e-07	AT5G60490	Symbols: FLA12 | FLA12 | chr5:24325727-24326702 REVERSE	UP		GWHPDOOQ001990	-1.10925	3.00936e-06	8.22856e-05	AT5G40690	INVOLVED IN: biological_process unknown; EXPRESSED IN: 18 plant structures; EXPRESSED DURING: 10 growth stages; CONTAINS InterPro DOMAIN/s: EF-HAND 1 (InterPro:IPR018247); BEST Arabidopsis thaliana protein match is: unknown protein (TAIR:AT2G41730.1); Has 208 Blast hits to 177 proteins in 46 species: Archae - 0; Bacteria - 4; Metazoa - 51; Fungi - 25; Plants - 42; Viruses - 6; Other Eukaryotes - …	DOWN
GWHPDOOQ002173	1.23037	7.85726e-18	5.93329e-16	AT2G04700	ferredoxin thioredoxin reductase catalytic beta chain family protein | chr2:1646807-1648560 FORWARD	UP		GWHPDOOQ007957	-1.08412	6.75368e-24	4.59551e-22	AT2G17480	Symbols: MLO8, ATMLO8 | MLO8 (MILDEW RESISTANCE LOCUS O 8); calmodulin binding | chr2:7590295-7594090 REVERSE				DOWN		GWHPDOOQ011045	2.06393	6.6461e-09	3.77099e-07	AT5G07020	proline-rich family protein | chr5:2180502-2182418 REVERSE	UP		GWHPDOOQ012747	-2.06119	3.1292e-06	8.49703e-05	AT1G11260	Symbols: STP1, ATSTP1 | STP1 (SUGAR TRANSPORTER 1); carbohydrate transmembrane transporter/ sugar:hydrogen symporter | chr1:3777328-3780337 FORWARD	DOWN
GWHPDOOQ012922	2.40974	7.88551e-18	5.93329e-16	AT4G17500	Symbols: ATERF-1 | ATERF-1 (ETHYLENE RESPONSIVE ELEMENT BINDING FACTOR 1); DNA binding / transcription activator/ transcription factor | chr4:9759325-9760340 FORWARD	UP		GWHPDOOQ012422	1.3002	8.50508e-24	5.72364e-22	AT1G30820	CTP synthase, putative / UTP--ammonia ligase, putative | chr1:10944913-10949458 REVERSE				UP		GWHPDOOQ018101	4.41971	9.9068e-09	5.5004e-07	AT5G60490	Symbols: FLA12 | FLA12 | chr5:24325727-24326702 REVERSE	UP		GWHPDOOQ018224	1.40175	3.22218e-06	8.71932e-05	AT3G43660	nodulin, putative | chr3:15565224-15566047 FORWARD	UP
GWHPDOOQ020326	6.52913	9.05195e-18	6.78393e-16	AT5G66440	unknown protein | chr5:26530235-26531097 REVERSE	UP		GWHPDOOQ003877	-1.24229	1.05178e-23	7.05232e-22	AT5G52860	ABC transporter family protein | chr5:21419776-21421567 REVERSE				DOWN		GWHPDOOQ005484	1.40071	1.03476e-08	5.69275e-07	AT3G54100	unknown protein | chr3:20034071-20037953 REVERSE	UP		GWHPDOOQ008963	-1.39582	3.296e-06	8.88885e-05	AT5G45530	unknown protein | chr5:18454316-18457277 REVERSE	DOWN
GWHPDOOQ023533	1.29489	9.83057e-18	7.33835e-16	AT4G29190	zinc finger (CCCH-type) family protein | chr4:14391938-14393373 REVERSE	UP		GWHPDOOQ016180	1.43338	1.23449e-23	8.24728e-22	AT3G01400	armadillo/beta-catenin repeat family protein | chr3:151762-153217 FORWARD				UP		GWHPDOOQ016332	2.47773	1.06411e-08	5.83647e-07	AT5G12020	Symbols: HSP17.6II | HSP17.6II (17.6 KDA CLASS II HEAT SHOCK PROTEIN) | chr5:3882237-3882938 REVERSE	UP		GWHPDOOQ009853	1.40573	3.30792e-06	8.90528e-05	AT3G05030	Symbols: NHX2, ATNHX2 | NHX2 (SODIUM HYDROGEN EXCHANGER 2); sodium ion transmembrane transporter/ sodium:hydrogen antiporter | chr3:1393298-1396784 REVERSE	UP
GWHPDOOQ015702	1.01821	1.24109e-17	9.19186e-16	AT4G16190	cysteine proteinase, putative | chr4:9171467-9173105 FORWARD	UP		GWHPDOOQ009386	-1.05735	1.36522e-23	9.08764e-22	AT4G31480	coatomer beta subunit, putative / beta-coat protein, putative / beta-COP, putative | chr4:15264076-15267847 FORWARD				DOWN		GWHPDOOQ020707	2.9877	1.29543e-08	6.97835e-07	AT1G55320	#N/A	UP		GWHPDOOQ008999	1.1977	3.47356e-06	9.28748e-05	AT1G06640	2-oxoglutarate-dependent dioxygenase, putative | chr1:2032338-2034018 FORWARD	UP
GWHPDOOQ007516	4.07911	1.45984e-17	1.07697e-15	AT5G66780	unknown protein | chr5:26663573-26664403 FORWARD	UP		GWHPDOOQ001930	1.72593	1.67381e-23	1.1022e-21	AT3G27200	plastocyanin-like domain-containing protein | chr3:10043522-10044373 REVERSE				UP		GWHPDOOQ004786	2.43759	1.30365e-08	7.00181e-07	#N/A	#N/A	UP		GWHPDOOQ002762	1.40323	3.56128e-06	9.47361e-05	AT5G54970	unknown protein | chr5:22313210-22313764 FORWARD	UP
GWHPDOOQ019368	1.92846	1.55302e-17	1.14126e-15	AT1G04520	Symbols: PDLP2 | PDLP2 (PLASMODESMATA-LOCATED PROTEIN 2) | chr1:1231578-1234032 FORWARD	UP		GWHPDOOQ022286	2.24951	1.82167e-23	1.19102e-21	AT1G17180	Symbols: ATGSTU25 | ATGSTU25 (GLUTATHIONE S-TRANSFERASE TAU 25); glutathione transferase | chr1:5872145-5873086 FORWARD				UP		GWHPDOOQ013204	1.99001	1.30975e-08	7.01377e-07	AT5G46240	Symbols: KAT1 | KAT1 (POTASSIUM CHANNEL IN ARABIDOPSIS THALIANA 1); cyclic nucleotide binding / inward rectifier potassium channel | chr5:18743566-18746730 REVERSE	UP		GWHPDOOQ006879	1.14989	4.06223e-06	0.000106617	AT5G63720	unknown protein | chr5:25506349-25508017 FORWARD	UP
GWHPDOOQ011420	-1.19763	1.66046e-17	1.21548e-15	AT3G12110	Symbols: ACT11 | ACT11 (actin-11); structural constituent of cytoskeleton | chr3:3857843-3859798 FORWARD	DOWN		GWHPDOOQ004875	1.73429	2.02299e-23	1.3133e-21	AT2G36840	ACT domain-containing protein | chr2:15451573-15453714 REVERSE				UP		GWHPDOOQ001634	1.38074	1.51221e-08	8.02666e-07	AT2G44300	lipid transfer protein-related | chr2:18307309-18308349 REVERSE	UP		GWHPDOOQ004959	1.09019	4.06135e-06	0.000106617	AT2G45510	#N/A	UP
GWHPDOOQ019866	1.22979	1.69201e-17	1.23379e-15	AT2G27490	Symbols: ATCOAE | ATCOAE; ATP binding / dephospho-CoA kinase | chr2:11748015-11750182 REVERSE	UP		GWHPDOOQ015105	-1.79054	2.37986e-23	1.53954e-21	AT3G24550	Symbols: ATPERK1 | ATPERK1 (PROLINE EXTENSIN-LIKE RECEPTOR KINASE 1); ATP binding / protein kinase | chr3:8960258-8963568 FORWARD				DOWN		GWHPDOOQ000927	1.60597	1.56739e-08	8.29527e-07	AT5G58070	Symbols: ATTIL, TIL | TIL (TEMPERATURE-INDUCED LIPOCALIN); binding / transporter | chr5:23500061-23501209 REVERSE	UP		GWHPDOOQ011740	-2.33877	4.16592e-06	0.000108792	AT5G06530	ABC transporter family protein | chr5:1989747-1994824 REVERSE	DOWN
GWHPDOOQ001879	2.16147	1.79761e-17	1.30576e-15	AT3G01990	Symbols: ACR6 | ACR6; amino acid binding | chr3:330137-332262 FORWARD	UP		GWHPDOOQ006652	-3.25922	2.67101e-23	1.72182e-21	AT1G12240	Symbols: ATBETAFRUCT4, VAC-INV | ATBETAFRUCT4; beta-fructofuranosidase/ hydrolase, hydrolyzing O-glycosyl compounds | chr1:4153652-4157644 FORWARD				DOWN		GWHPDOOQ002219	1.3216	1.65356e-08	8.70044e-07	AT3G47950	Symbols: AHA4 | AHA4; ATPase/ hydrogen-exporting ATPase, phosphorylative mechanism | chr3:17692702-17697999 FORWARD	UP		GWHPDOOQ000540	1.03825	4.4896e-06	0.000116086	AT3G20600	Symbols: NDR1 | NDR1 (non race-specific disease resistance 1); signal transducer | chr3:7194846-7195736 FORWARD	UP
GWHPDOOQ019113	7.50529	1.84025e-17	1.33161e-15	AT3G63060	Symbols: EDL3 | EDL3 (EID1-like 3) | chr3:23300290-23301473 REVERSE	UP		GWHPDOOQ009818	-1.39589	2.93833e-23	1.88752e-21	AT5G18700	Symbols: EMB3013 | EMB3013 (embryo defective 3013); ATP binding / binding / kinase/ protein kinase/ protein serine/threonine kinase | chr5:6235096-6240733 REVERSE				DOWN		GWHPDOOQ015030	4.19809	1.78276e-08	9.32601e-07	#N/A	#N/A	UP		GWHPDOOQ023061	-1.056	4.58857e-06	0.000118255	AT1G17140	tropomyosin-related | chr1:5856573-5858446 REVERSE	DOWN
GWHPDOOQ018145	-1.00237	1.93304e-17	1.39341e-15	AT5G60710	zinc finger (C3HC4-type RING finger) family protein | chr5:24410718-24415068 REVERSE	DOWN		GWHPDOOQ007985	-1.6236	3.03775e-23	1.94458e-21	AT2G13610	ABC transporter family protein | chr2:5673688-5675831 REVERSE				DOWN		GWHPDOOQ008171	1.06222	1.81066e-08	9.44466e-07	AT1G67330	unknown protein | chr1:25213852-25215174 FORWARD	UP		GWHPDOOQ004687	1.82195	4.60532e-06	0.000118493	AT3G55120	Symbols: TT5, A11, CFI | TT5 (TRANSPARENT TESTA 5); chalcone isomerase | chr3:20430114-20431470 REVERSE	UP
GWHPDOOQ020030	-1.06818	1.96713e-17	1.40725e-15	AT1G62020	coatomer protein complex, subunit alpha, putative | chr1:22919534-22924024 FORWARD	DOWN		GWHPDOOQ000981	1.13825	3.45775e-23	2.19054e-21	AT5G11090	serine-rich protein-related | chr5:3524680-3525846 FORWARD				UP		GWHPDOOQ012834	-1.02178	1.82081e-08	9.47028e-07	AT3G15390	Symbols: SDE5 | SDE5 (silencing defective 5) | chr3:5196607-5200337 REVERSE	DOWN		GWHPDOOQ018101	4.41163	4.85146e-06	0.000123811	AT5G60490	Symbols: FLA12 | FLA12 | chr5:24325727-24326702 REVERSE	UP
GWHPDOOQ000589	1.72324	1.95974e-17	1.40725e-15	AT3G20640	#N/A	UP		GWHPDOOQ004080	1.50547	3.64434e-23	2.30082e-21	AT5G62220	exostosin family protein | chr5:24988456-24990009 REVERSE				UP		GWHPDOOQ013219	1.13861	1.97663e-08	1.02513e-06	AT1G30070	SGS domain-containing protein | chr1:10546591-10548151 REVERSE	UP		GWHPDOOQ014264	1.25528	4.99593e-06	0.000126741	AT1G05010	Symbols: EFE, ACO4, EAT1 | EFE (ETHYLENE-FORMING ENZYME); 1-aminocyclopropane-1-carboxylate oxidase | chr1:1431190-1432858 REVERSE	UP
GWHPDOOQ024111	2.82629	2.44251e-17	1.74073e-15	#N/A	#N/A	UP		GWHPDOOQ024105	2.7456	4.60236e-23	2.876e-21	ATMG00070	Symbols: NAD9 | NADH dehydrogenase subunit 9 | chrM:23663-24235 REVERSE				UP		GWHPDOOQ013167	1.10754	2.01409e-08	1.0386e-06	AT2G34430	Symbols: LHB1B1, LHCB1.4 | LHB1B1; chlorophyll binding | chr2:14524756-14525763 FORWARD	UP		GWHPDOOQ004693	-2.20658	6.23409e-06	0.000154572	AT2G39350	ABC transporter family protein | chr2:16430085-16432557 REVERSE	DOWN
GWHPDOOQ005251	7.716	2.4609e-17	1.74724e-15	AT1G79430	Symbols: APL, WDY | APL (ALTERED PHLOEM DEVELOPMENT); transcription factor/ transcription regulator | chr1:29877228-29879206 REVERSE	UP		GWHPDOOQ022522	3.32767	4.97089e-23	3.09577e-21	AT3G14880	FUNCTIONS IN: molecular_function unknown; INVOLVED IN: biological_process unknown; BEST Arabidopsis thaliana protein match is: DOG1 (DELAY OF GERMINATION 1) (TAIR:AT5G45830.1); Has 356 Blast hits to 355 proteins in 28 species: Archae - 0; Bacteria - 0; Metazoa - 2; Fungi - 0; Plants - 354; Viruses - 0; Other Eukaryotes - 0 (source: NCBI BLink). | chr3:5006565-5007689 FORWARD				UP		GWHPDOOQ018103	4.00734	2.18227e-08	1.10953e-06	AT5G03170	Symbols: FLA11 | FLA11 | chr5:752750-753657 REVERSE	UP		GWHPDOOQ008580	-1.63088	6.54119e-06	0.000160915	AT3G47620	Symbols: AtTCP14 | AtTCP14 (TEOSINTE BRANCHED1, CYCLOIDEA and PCF (TCP) 14); transcription factor | chr3:17558849-17560767 FORWARD	DOWN
GWHPDOOQ024115	3.40813	2.58975e-17	1.83183e-15	#N/A	#N/A	UP		GWHPDOOQ017397	1.23451	5.37282e-23	3.33478e-21	AT5G27930	protein phosphatase 2C, putative / PP2C, putative | chr5:9958098-9960339 REVERSE				UP		GWHPDOOQ017978	-1.29822	2.39883e-08	1.20944e-06	AT5G59790	#N/A	DOWN		GWHPDOOQ022301	1.31371	7.09303e-06	0.000172865	AT5G17680	disease resistance protein (TIR-NBS-LRR class), putative | chr5:5822999-5827153 FORWARD	UP
GWHPDOOQ014152	2.49032	2.77567e-17	1.94874e-15	AT4G16370	Symbols: ATOPT3, OPT3 | ATOPT3 (OLIGOPEPTIDE TRANSPORTER); oligopeptide transporter | chr4:9247302-9250091 REVERSE	UP		GWHPDOOQ016945	1.40393	5.41278e-23	3.34827e-21	ATMG00510	Symbols: NAD7 | NADH dehydrogenase subunit 7 | chrM:132071-138153 FORWARD				UP		GWHPDOOQ017599	1.47138	2.4084e-08	1.21089e-06	AT3G10870	Symbols: MES17, ATMES17 | MES17 (METHYL ESTERASE 17); hydrolase/ hydrolase, acting on ester bonds / methyl indole-3-acetate esterase | chr3:3401078-3402672 REVERSE	UP		GWHPDOOQ020222	1.51513	7.10926e-06	0.000172992	AT2G15490	Symbols: UGT73B4 | UGT73B4 (UDP-GLYCOSYLTRANSFERASE 73B4); UDP-glucosyltransferase/ UDP-glycosyltransferase/ quercetin 3-O-glucosyltransferase/ quercetin 7-O-glucosyltransferase/ transferase, transferring glycosyl groups | chr2:6761635-6763500 FORWARD	UP
GWHPDOOQ014630	-1.15715	2.83071e-17	1.98003e-15	AT1G76740	unknown protein | chr1:28805235-28810557 FORWARD	DOWN		GWHPDOOQ023292	-1.08774	7.80656e-23	4.79673e-21	AT3G43190	Symbols: SUS4, ATSUS4 | SUS4; UDP-glycosyltransferase/ sucrose synthase/ transferase, transferring glycosyl groups | chr3:15179020-15183989 REVERSE				DOWN		GWHPDOOQ024144	1.63386	2.66044e-08	1.32655e-06	ATMG01360	Symbols: COX1 | cytochrome c oxidase subunit 1 | chrM:349830-351413 REVERSE	UP		GWHPDOOQ000699	1.17557	7.82999e-06	0.000189648	AT3G18670	ankyrin repeat family protein | chr3:6424135-6426471 REVERSE	UP
GWHPDOOQ009173	1.72886	2.87351e-17	2.00255e-15	AT1G68020	Symbols: ATTPS6, TPS6 | ATTPS6; alpha,alpha-trehalose-phosphate synthase (UDP-forming)/ transferase, transferring glycosyl groups / trehalose-phosphatase | chr1:25497290-25500374 FORWARD	UP		GWHPDOOQ023250	1.5866	8.70472e-23	5.33077e-21	AT4G35580	Symbols: NTL9 | NTL9 (NAC transcription factor-like 9); transcription factor | chr4:16888405-16890801 REVERSE				UP		GWHPDOOQ015018	2.03503	2.7749e-08	1.37683e-06	AT1G16810	unknown protein | chr1:5755588-5756895 FORWARD	UP		GWHPDOOQ022965	-1.42704	8.21433e-06	0.000197131	AT2G26910	Symbols: PDR4, ATPDR4 | PDR4 (PLEIOTROPIC DRUG RESISTANCE 4); ATPase, coupled to transmembrane movement of substances | chr2:11481623-11488186 FORWARD	DOWN
GWHPDOOQ008745	-1.39191	3.12981e-17	2.17314e-15	AT3G08900	Symbols: RGP3, RGP | RGP3 (REVERSIBLY GLYCOSYLATED POLYPEPTIDE 3); transferase, transferring hexosyl groups | chr3:2708086-2709714 REVERSE	DOWN		GWHPDOOQ023204	1.8238	9.12961e-23	5.5724e-21	AT2G46760	FAD-binding domain-containing protein | chr2:19213028-19215166 REVERSE				UP		GWHPDOOQ012951	-1.59289	2.77647e-08	1.37683e-06	AT1G28680	transferase family protein | chr1:10078189-10080029 FORWARD	DOWN		GWHPDOOQ003216	1.36046	8.43017e-06	0.000201387	AT3G07650	Symbols: COL9 | COL9 (CONSTANS-LIKE 9); transcription factor/ zinc ion binding | chr3:2441657-2444532 FORWARD	UP
GWHPDOOQ001252	5.84151	3.37582e-17	2.32685e-15	#N/A	#N/A	UP		GWHPDOOQ014352	-1.03445	9.37834e-23	5.68643e-21	AT3G18610	Symbols: ATRANGAP1, PARLL1 | ATRANGAP1 (RAN GTPASE-ACTIVATING PROTEIN 1); nucleic acid binding / nucleotide binding | chr3:6404083-6407822 REVERSE				DOWN		GWHPDOOQ017619	-2.49019	2.83143e-08	1.40024e-06	AT2G40610	Symbols: ATEXPA8, EXP8, ATEXP8, ATHEXP ALPHA 1.11 | ATEXPA8 (ARABIDOPSIS THALIANA EXPANSIN A8) | chr2:16948863-16950557 REVERSE	DOWN		GWHPDOOQ020774	1.11704	8.44339e-06	0.000201397	AT5G44870	disease resistance protein (TIR-NBS-LRR class), putative | chr5:18114666-18118608 FORWARD	UP
GWHPDOOQ004983	3.19207	3.4033e-17	2.33726e-15	AT2G16980	tetracycline transporter | chr2:7376349-7381097 FORWARD	UP		GWHPDOOQ019162	-1.14841	1.43317e-22	8.66127e-21	AT3G04860	unknown protein | chr3:1339104-1340623 REVERSE				DOWN		GWHPDOOQ016005	1.04714	2.92752e-08	1.44382e-06	#N/A	#N/A	UP		GWHPDOOQ013137	-1.05502	8.60016e-06	0.00020456	AT1G29380	#N/A	DOWN
GWHPDOOQ021189	4.09022	3.69213e-17	2.52644e-15	AT5G50360	unknown protein | chr5:20505180-20506338 REVERSE	UP		GWHPDOOQ018961	-1.41673	1.66361e-22	1.0021e-20	AT2G47510	Symbols: FUM1 | FUM1 (FUMARASE 1); catalytic/ fumarate hydratase | chr2:19498368-19502246 FORWARD				DOWN		GWHPDOOQ007987	2.32598	2.98648e-08	1.4689e-06	AT5G64530	Symbols: ANAC104, XND1 | XND1; transcription factor | chr5:25795233-25796938 FORWARD	UP		GWHPDOOQ016114	2.43185	8.71668e-06	0.000206659	AT3G19480	D-3-phosphoglycerate dehydrogenase, putative / 3-PGDH, putative | chr3:6752531-6754785 FORWARD	UP
GWHPDOOQ003624	1.11232	3.88174e-17	2.64659e-15	AT5G17165	#N/A	UP		GWHPDOOQ002351	-1.34584	1.9734e-22	1.18482e-20	AT5G15270	#N/A				DOWN		GWHPDOOQ018569	2.25372	3.08329e-08	1.50831e-06	AT1G08450	Symbols: CRT3 | CRT3 (CALRETICULIN 3); calcium ion binding / unfolded protein binding | chr1:2667825-2671832 REVERSE	UP		GWHPDOOQ010152	1.02412	9.12654e-06	0.000214121	AT1G71695	peroxidase 12 (PER12) (P12) (PRXR6) | chr1:26964249-26966688 FORWARD	UP
GWHPDOOQ012901	-1.26573	3.97074e-17	2.69753e-15	AT1G28440	Symbols: HSL1 | HSL1 (HAESA-Like 1); ATP binding / kinase/ protein serine/threonine kinase | chr1:9996824-10000447 FORWARD	DOWN		GWHPDOOQ007973	-1.52406	1.99663e-22	1.19486e-20	AT3G14470	disease resistance protein (NBS-LRR class), putative | chr3:4857940-4861247 FORWARD				DOWN		GWHPDOOQ019931	-1.07518	3.2698e-08	1.58669e-06	AT4G02320	pectinesterase family protein | chr4:1022725-1026118 REVERSE	DOWN		GWHPDOOQ017785	1.1491	9.66789e-06	0.000224796	AT2G29650	Symbols: ANTR1, PHT4;1 | PHT4;1; carbohydrate transmembrane transporter/ inorganic diphosphate transmembrane transporter/ inorganic phosphate transmembrane transporter/ organic anion transmembrane transporter/ sugar:hydrogen symporter | chr2:12673383-12676049 REVERSE	UP
GWHPDOOQ020038	-1.10289	4.1954e-17	2.83994e-15	AT4G34450	coatomer gamma-2 subunit, putative / gamma-2 coat protein, putative / gamma-2 COP, putative | chr4:16471835-16477021 FORWARD	DOWN		GWHPDOOQ005880	1.07909	2.71956e-22	1.6222e-20	AT4G19140	unknown protein | chr4:10469664-10471390 FORWARD				UP		GWHPDOOQ019362	-1.44192	4.25314e-08	2.02584e-06	AT1G04040	acid phosphatase class B family protein | chr1:1042362-1043864 REVERSE	DOWN		GWHPDOOQ017510	-1.67462	1.01803e-05	0.000235316	#N/A	#N/A	DOWN
GWHPDOOQ004003	2.84372	4.22563e-17	2.85019e-15	#N/A	#N/A	UP		GWHPDOOQ013572	1.08747	3.18977e-22	1.89652e-20	AT3G15810	unknown protein | chr3:5347822-5349288 REVERSE				UP		GWHPDOOQ001990	-1.06259	4.55322e-08	2.15178e-06	AT5G40690	INVOLVED IN: biological_process unknown; EXPRESSED IN: 18 plant structures; EXPRESSED DURING: 10 growth stages; CONTAINS InterPro DOMAIN/s: EF-HAND 1 (InterPro:IPR018247); BEST Arabidopsis thaliana protein match is: unknown protein (TAIR:AT2G41730.1); Has 208 Blast hits to 177 proteins in 46 species: Archae - 0; Bacteria - 4; Metazoa - 51; Fungi - 25; Plants - 42; Viruses - 6; Other Eukaryotes - …	DOWN		GWHPDOOQ015636	1.07408	1.02778e-05	0.000236873	AT1G20080	Symbols: SYTB, ATSYTB, NTMC2TYPE1.2, NTMC2T1.2 | SYTB | chr1:6962132-6965045 FORWARD	UP
GWHPDOOQ006808	1.07929	4.63623e-17	3.10496e-15	AT2G17760	aspartyl protease family protein | chr2:7713314-7716464 FORWARD	UP		GWHPDOOQ003862	-1.20537	3.3105e-22	1.95564e-20	AT5G52920	Symbols: PKP1, PKP-BETA1, PKP2 | PKP-BETA1 (PLASTIDIC PYRUVATE KINASE BETA SUBUNIT 1); pyruvate kinase | chr5:21463538-21466880 FORWARD				DOWN		GWHPDOOQ022874	-1.08493	4.62834e-08	2.18159e-06	AT3G15354	#N/A	DOWN		GWHPDOOQ003861	-1.15308	1.04849e-05	0.000241291	AT5G24090	acidic endochitinase (CHIB1) | chr5:8143699-8145252 REVERSE	DOWN
GWHPDOOQ012111	1.07222	4.92993e-17	3.28999e-15	AT5G03380	heavy-metal-associated domain-containing protein | chr5:832104-834412 REVERSE	UP		GWHPDOOQ018151	1.31343	3.54018e-22	2.08462e-20	AT3G45160	unknown protein | chr3:16533451-16534082 REVERSE				UP		GWHPDOOQ019206	2.42594	4.73746e-08	2.22145e-06	AT3G22830	Symbols: AT-HSFA6B, HSFA6B | AT-HSFA6B; DNA binding / transcription factor | chr3:8078820-8081051 FORWARD	UP		GWHPDOOQ003241	-1.39575	1.13417e-05	0.000259727	AT4G16360	AMP-activated protein kinase | chr4:9245199-9247251 FORWARD	DOWN
GWHPDOOQ017955	-1.2127	5.34631e-17	3.55529e-15	AT2G28760	Symbols: UXS6 | NAD-dependent epimerase/dehydratase family protein | chr2:12336188-12339027 REVERSE	DOWN		GWHPDOOQ001007	1.95969	3.86395e-22	2.268e-20	#N/A	#N/A				UP		GWHPDOOQ023424	1.15475	5.22018e-08	2.41034e-06	AT1G72770	Symbols: HAB1 | HAB1 (HOMOLOGY TO ABI1); catalytic/ protein serine/threonine phosphatase | chr1:27390058-27393281 FORWARD	UP		GWHPDOOQ004554	-1.0904	1.1949e-05	0.000272192	AT2G39730	Symbols: RCA | RCA (RUBISCO ACTIVASE); ADP binding / ATP binding / enzyme regulator/ ribulose-1,5-bisphosphate carboxylase/oxygenase activator | chr2:16570746-16573548 REVERSE	DOWN
GWHPDOOQ019534	-1.12934	5.56553e-17	3.68809e-15	AT3G07330	Symbols: ATCSLC06, CSLC06, ATCSLC6 | ATCSLC6 (CELLULOSE-SYNTHASE LIKE C6); cellulose synthase/ transferase, transferring glycosyl groups | chr3:2335612-2339100 REVERSE	DOWN		GWHPDOOQ009051	1.27269	4.69024e-22	2.71827e-20	AT1G68560	Symbols: ATXYL1, XYL1 | XYL1 (ALPHA-XYLOSIDASE 1); alpha-N-arabinofuranosidase/ hydrolase, hydrolyzing O-glycosyl compounds / xylan 1,4-beta-xylosidase | chr1:25734182-25738002 REVERSE				UP		GWHPDOOQ013781	2.64544	5.9056e-08	2.69248e-06	AT3G16330	unknown protein | chr3:5535196-5536063 FORWARD	UP		GWHPDOOQ004060	1.59763	1.22365e-05	0.000277531	AT4G25420	Symbols: GA5, GA20OX1, AT2301, ATGA20OX1 | GA20OX1; gibberellin 20-oxidase | chr4:12990884-12992458 REVERSE	UP
GWHPDOOQ023184	3.44016	5.79106e-17	3.82412e-15	AT3G61890	Symbols: ATHB-12, ATHB12 | ATHB-12 (ARABIDOPSIS THALIANA HOMEOBOX 12); transcription activator/ transcription factor | chr3:22914154-22915325 REVERSE	UP		GWHPDOOQ016392	1.87727	4.93608e-22	2.85175e-20	AT5G21280	#N/A				UP		GWHPDOOQ009355	6.05962	6.12413e-08	2.76426e-06	AT1G65730	Symbols: YSL7 | YSL7 (YELLOW STRIPE LIKE 7); oligopeptide transporter | chr1:24442504-24446291 FORWARD	UP		GWHPDOOQ018378	-1.00891	1.3074e-05	0.000294398	AT5G28640	Symbols: AN3, GIF, GIF1 | AN3 (ANGUSTIFOLIA 3); protein binding / transcription coactivator | chr5:10647570-10649892 REVERSE	DOWN
GWHPDOOQ006146	6.43852	6.05639e-17	3.9854e-15	AT2G18196	#N/A	UP		GWHPDOOQ006664	-1.19779	5.11477e-22	2.93652e-20	AT4G22570	Symbols: APT3 | APT3 (ADENINE PHOSPHORIBOSYL TRANSFERASE 3); adenine phosphoribosyltransferase | chr4:11882126-11885421 REVERSE				DOWN		GWHPDOOQ021448	5.7276	6.27394e-08	2.81124e-06	AT1G18960	#N/A	UP		GWHPDOOQ001687	2.47475	1.40954e-05	0.000314691	AT2G44480	Symbols: BGLU17 | BGLU17 (BETA GLUCOSIDASE 17); catalytic/ cation binding / hydrolase, hydrolyzing O-glycosyl compounds | chr2:18359734-18363088 FORWARD	UP
GWHPDOOQ012921	-1.07842	6.10001e-17	4.00017e-15	AT5G45970	Symbols: ARAC2, ROP7, ATRAC2, ATROP7 | ARAC2 (ARABIDOPSIS RAC-LIKE 2); GTP binding | chr5:18643734-18645966 FORWARD	DOWN		GWHPDOOQ018223	-1.15121	5.42993e-22	3.0981e-20	AT3G26420	#N/A				DOWN		GWHPDOOQ013419	1.04016	6.39835e-08	2.84546e-06	AT4G05180	Symbols: PSBQ, PSBQ-2, PSII-Q | PSBQ-2; calcium ion binding | chr4:2671822-2673243 REVERSE	UP		GWHPDOOQ002860	-1.06997	1.42633e-05	0.000317087	AT2G20590	#N/A	DOWN
GWHPDOOQ016170	2.89705	6.7578e-17	4.40096e-15	AT4G37540	Symbols: LBD39 | LBD39 (LOB DOMAIN-CONTAINING PROTEIN 39) | chr4:17639533-17640665 REVERSE	UP		GWHPDOOQ017922	1.14472	5.62309e-22	3.19837e-20	AT2G28900	Symbols: OEP16, ATOEP16-L, ATOEP16-1 | ATOEP16-1 (OUTER PLASTID ENVELOPE PROTEIN 16-1); P-P-bond-hydrolysis-driven protein transmembrane transporter/ protein transporter | chr2:12414114-12415578 REVERSE				UP		GWHPDOOQ015636	1.07891	6.49887e-08	2.88308e-06	AT1G20080	Symbols: SYTB, ATSYTB, NTMC2TYPE1.2, NTMC2T1.2 | SYTB | chr1:6962132-6965045 FORWARD	UP		GWHPDOOQ001689	1.25074	1.45141e-05	0.000320844	AT2G44480	Symbols: BGLU17 | BGLU17 (BETA GLUCOSIDASE 17); catalytic/ cation binding / hydrolase, hydrolyzing O-glycosyl compounds | chr2:18359734-18363088 FORWARD	UP
GWHPDOOQ022106	2.56703	7.0413e-17	4.56983e-15	AT1G15060	LOCATED IN: chloroplast; EXPRESSED IN: 23 plant structures; EXPRESSED DURING: 14 growth stages; CONTAINS InterPro DOMAIN/s: Uncharacterised conserved protein UCP031088, alpha/beta hydrolase, At1g15070 (InterPro:IPR016969); BEST Arabidopsis thaliana protein match is: unknown protein (TAIR:AT1G73750.1); Has 120 Blast hits to 104 proteins in 29 species: Archae - 0; Bacteria - 61; Metazoa - 1; Fungi …	UP		GWHPDOOQ012834	-1.17668	6.17159e-22	3.48875e-20	AT3G15390	Symbols: SDE5 | SDE5 (silencing defective 5) | chr3:5196607-5200337 REVERSE				DOWN		GWHPDOOQ002026	1.77763	6.73608e-08	2.981e-06	AT5G14450	GDSL-motif lipase/hydrolase family protein | chr5:4658441-4660175 FORWARD	UP		GWHPDOOQ010075	1.07472	1.52973e-05	0.00033555	#N/A	#N/A	UP
GWHPDOOQ005349	1.16637	7.86212e-17	5.08507e-15	AT2G37660	binding / catalytic/ coenzyme binding | chr2:15795213-15797059 REVERSE	UP		GWHPDOOQ020811	3.10616	6.87256e-22	3.87309e-20	AT3G48750	Symbols: CDKA;1, CDC2AAT, CDK2, CDC2, CDC2A, CDKA1 | CDC2 (CELL DIVISION CONTROL 2); cyclin-dependent protein kinase/ kinase/ protein binding / protein kinase | chr3:18071536-18074641 FORWARD				UP		GWHPDOOQ004554	-1.12683	6.78704e-08	2.99623e-06	AT2G39730	Symbols: RCA | RCA (RUBISCO ACTIVASE); ADP binding / ATP binding / enzyme regulator/ ribulose-1,5-bisphosphate carboxylase/oxygenase activator | chr2:16570746-16573548 REVERSE	DOWN		GWHPDOOQ021583	1.16903	1.53077e-05	0.00033555	AT2G03210	Symbols: FUT2, ATFUT2 | FUT2 (FUCOSYLTRANSFERASE 2); fucosyltransferase/ transferase, transferring glycosyl groups | chr2:968335-970018 REVERSE	UP
GWHPDOOQ005770	-1.04645	8.24765e-17	5.31622e-15	AT1G18070	EF-1-alpha-related GTP-binding protein, putative | chr1:6213725-6218335 REVERSE	DOWN		GWHPDOOQ023061	-1.59095	8.16648e-22	4.57423e-20	AT1G17140	tropomyosin-related | chr1:5856573-5858446 REVERSE				DOWN		GWHPDOOQ023511	1.39126	7.05998e-08	3.08661e-06	AT4G29460	#N/A	UP		GWHPDOOQ022623	-2.02517	1.62951e-05	0.000355704	AT2G45660	Symbols: AGL20, SOC1 | AGL20 (AGAMOUS-LIKE 20); transcription factor | chr2:18807538-18811047 REVERSE	DOWN
GWHPDOOQ002404	1.01747	8.38306e-17	5.38512e-15	AT5G15450	Symbols: APG6, CLPB3, CLPB-P | CLPB3 (CASEIN LYTIC PROTEINASE B3); ATP binding / ATPase/ nucleoside-triphosphatase/ nucleotide binding / protein binding | chr5:5014212-5018347 REVERSE	UP		GWHPDOOQ015665	2.09963	8.33413e-22	4.65394e-20	AT1G75750	Symbols: GASA1 | GASA1 (GAST1 PROTEIN HOMOLOG 1) | chr1:28441526-28442367 REVERSE				UP		GWHPDOOQ021163	1.08972	7.12924e-08	3.10938e-06	AT5G63420	Symbols: emb2746 | emb2746 (embryo defective 2746); DNA binding / catalytic/ hydrolase | chr5:25400386-25405968 FORWARD	UP		GWHPDOOQ012857	1.34582	1.68415e-05	0.000366407	AT4G32480	#N/A	UP
GWHPDOOQ022230	-1.31377	8.70132e-17	5.57062e-15	AT3G17360	Symbols: POK1 | POK1 (PHRAGMOPLAST ORIENTING KINESIN 1); ATP binding / microtubule motor | chr3:5936108-5946466 FORWARD	DOWN		GWHPDOOQ015931	1.05349	8.79068e-22	4.89401e-20	AT3G50410	Symbols: OBP1 | OBP1 (OBF BINDING PROTEIN 1); DNA binding / protein binding / transcription factor | chr3:18709748-18710760 FORWARD				UP		GWHPDOOQ005697	1.61896	7.55412e-08	3.28677e-06	AT5G43180	unknown protein | chr5:17336330-17337872 REVERSE	UP		GWHPDOOQ014096	2.24746	1.85982e-05	0.000402064	AT1G17260	Symbols: AHA10 | AHA10 (Autoinhibited H(+)-ATPase isoform 10); ATPase/ ATPase, coupled to transmembrane movement of ions, phosphorylative mechanism / cation-transporting ATPase | chr1:5904058-5908898 FORWARD	UP
GWHPDOOQ016179	1.46417	9.63395e-17	6.14685e-15	AT3G03990	esterase/lipase/thioesterase family protein | chr3:1033768-1034906 FORWARD	UP		GWHPDOOQ005315	1.18696	1.23169e-21	6.83645e-20	AT2G37570	Symbols: SLT1 | SLT1 (sodium- and lithium-tolerant 1) | chr2:15761300-15763373 REVERSE				UP		GWHPDOOQ021169	-1.20565	7.75611e-08	3.35851e-06	AT5G14210	#N/A	DOWN		GWHPDOOQ000131	3.08197	1.87567e-05	0.000404932	AT4G26530	fructose-bisphosphate aldolase, putative | chr4:13391344-13393107 FORWARD	UP
GWHPDOOQ007971	-1.57717	1.03095e-16	6.53371e-15	AT3G14470	disease resistance protein (NBS-LRR class), putative | chr3:4857940-4861247 FORWARD	DOWN		GWHPDOOQ001634	1.76507	2.06322e-21	1.14173e-19	AT2G44300	lipid transfer protein-related | chr2:18307309-18308349 REVERSE				UP		GWHPDOOQ007738	-1.38112	8.03411e-08	3.4541e-06	AT5G64940	Symbols: ATATH13, ATH13, ATOSA1, OSA1 | ATATH13; transporter | chr5:25948973-25953822 FORWARD	DOWN		GWHPDOOQ017714	1.13174	1.88011e-05	0.000405334	AT2G30080	Symbols: ZIP6, ATZIP6 | ZIP6; cation transmembrane transporter/ metal ion transmembrane transporter | chr2:12838730-12840112 REVERSE	UP
GWHPDOOQ022704	2.33394	1.08886e-16	6.87766e-15	AT5G13920	#N/A	UP		GWHPDOOQ016185	-1.52015	2.26943e-21	1.25207e-19	AT1G27460	Symbols: NPGR1 | NPGR1 (NO POLLEN GERMINATION RELATED 1); calmodulin binding | chr1:9534532-9537561 FORWARD				DOWN		GWHPDOOQ014038	2.23485	8.06372e-08	3.45861e-06	AT1G54070	dormancy/auxin associated protein-related | chr1:20182639-20183242 FORWARD	UP		GWHPDOOQ010498	-1.20006	2.00871e-05	0.000427192	AT3G14250	protein binding / zinc ion binding | chr3:4745926-4746958 REVERSE	DOWN
GWHPDOOQ012297	-1.3853	1.23103e-16	7.74977e-15	AT2G37420	kinesin motor protein-related | chr2:15700331-15705346 FORWARD	DOWN		GWHPDOOQ002394	1.30306	2.44147e-21	1.34295e-19	AT3G01060	unknown protein | chr3:16643-18840 REVERSE				UP		GWHPDOOQ011282	1.13012	8.30953e-08	3.55561e-06	AT1G28110	Symbols: SCPL45 | SCPL45 (SERINE CARBOXYPEPTIDASE-LIKE 45 PRECURSOR); serine-type carboxypeptidase | chr1:9803865-9806896 REVERSE	UP		GWHPDOOQ002530	-5.19395	2.10212e-05	0.000443286	AT3G02380	Symbols: COL2 | COL2 (constans-like 2); transcription factor/ zinc ion binding | chr3:487236-488693 REVERSE	DOWN
GWHPDOOQ015428	-2.07249	1.23621e-16	7.75649e-15	AT1G15460	Symbols: ATBOR4, BOR4 | BOR4 (REQUIRES HIGH BORON 4); anion exchanger | chr1:5310001-5314094 REVERSE	DOWN		GWHPDOOQ020552	1.05484	2.75345e-21	1.50555e-19	AT1G15820	Symbols: LHCB6, CP24 | LHCB6 (LIGHT HARVESTING COMPLEX PSII SUBUNIT 6); chlorophyll binding | chr1:5446462-5447859 REVERSE				UP		GWHPDOOQ022517	-1.48599	8.44257e-08	3.60402e-06	AT1G78770	Symbols: APC6 | cell division cycle family protein | chr1:29616919-29621447 FORWARD	DOWN		GWHPDOOQ006373	1.08872	2.13e-05	0.00044743	AT1G64060	Symbols: ATRBOH F, ATRBOHF, RBOHAP108, RBOHF | ATRBOH F (ARABIDOPSIS THALIANA RESPIRATORY BURST OXIDASE PROTEIN F); NAD(P)H oxidase | chr1:23769774-23776931 FORWARD	UP
GWHPDOOQ013904	-1.04986	1.30479e-16	8.13278e-15	AT3G13750	Symbols: BGAL1 | BGAL1 (Beta galactosidase 1); beta-galactosidase/ catalytic/ cation binding / heme binding / peroxidase/ sugar binding | chr3:4510965-4516298 FORWARD	DOWN		GWHPDOOQ013944	-1.06103	2.76402e-21	1.50684e-19	AT1G54270	Symbols: EIF4A-2 | EIF4A-2; ATP-dependent helicase/ translation initiation factor | chr1:20259692-20262266 FORWARD				DOWN		GWHPDOOQ004526	-1.19761	8.5102e-08	3.62231e-06	AT3G55610	#N/A	DOWN		GWHPDOOQ008903	1.45634	2.13238e-05	0.00044743	AT5G40940	Symbols: FLA20 | FLA20 (PUTATIVE FASCICLIN-LIKE ARABINOGALACTAN PROTEIN 20) | chr5:16406656-16407930 REVERSE	UP
GWHPDOOQ005642	-1.33792	1.46465e-16	9.09228e-15	AT2G38370	unknown protein | chr2:16072070-16074258 REVERSE	DOWN		GWHPDOOQ016517	1.01729	3.06026e-21	1.64877e-19	AT5G20280	Symbols: ATSPS1F | ATSPS1F (sucrose phosphate synthase 1F); sucrose-phosphate synthase/ transferase, transferring glycosyl groups | chr5:6844714-6850154 REVERSE				UP		GWHPDOOQ019299	2.79032	8.56659e-08	3.63127e-06	AT3G54700	#N/A	UP		GWHPDOOQ021062	1.10856	2.21222e-05	0.000462327	AT3G12930	INVOLVED IN: biological_process unknown; LOCATED IN: chloroplast; EXPRESSED IN: 21 plant structures; EXPRESSED DURING: 13 growth stages; CONTAINS InterPro DOMAIN/s: Iojap-related protein (InterPro:IPR004394); Has 2517 Blast hits to 2517 proteins in 833 species: Archae - 0; Bacteria - 1551; Metazoa - 22; Fungi - 0; Plants - 35; Viruses - 0; Other Eukaryotes - 909 (source: NCBI BLink). | chr3:41284…	UP
GWHPDOOQ000538	2.20835	1.46836e-16	9.09228e-15	AT4G21200	Symbols: ATGA2OX8, GA2OX8 | GA2OX8 (GIBBERELLIN 2-OXIDASE 8); gibberellin 2-beta-dioxygenase | chr4:11302685-11306601 FORWARD	UP		GWHPDOOQ011425	-1.0416	3.21502e-21	1.72709e-19	AT5G17910	unknown protein | chr5:5927402-5932722 FORWARD				DOWN		GWHPDOOQ012349	4.14956	8.75674e-08	3.69014e-06	AT3G04030	myb family transcription factor | chr3:1042882-1044697 REVERSE	UP		GWHPDOOQ015194	-1.80056	2.26382e-05	0.000472179	AT1G21510	unknown protein | chr1:7531312-7532629 REVERSE	DOWN
GWHPDOOQ013781	5.09082	1.49531e-16	9.22889e-15	AT3G16330	unknown protein | chr3:5535196-5536063 FORWARD	UP		GWHPDOOQ015050	-1.12478	3.86362e-21	2.05746e-19	AT4G31570	unknown protein | chr4:15297046-15306036 FORWARD				DOWN		GWHPDOOQ001559	4.06627	8.76662e-08	3.69014e-06	AT1G21680	FUNCTIONS IN: molecular_function unknown; INVOLVED IN: biological_process unknown; LOCATED IN: plasma membrane, vacuole, plant-type cell wall; EXPRESSED IN: 25 plant structures; EXPRESSED DURING: 13 growth stages; CONTAINS InterPro DOMAIN/s: WD40-like Beta Propeller (InterPro:IPR011659), Six-bladed beta-propeller, TolB-like (InterPro:IPR011042); BEST Arabidopsis thaliana protein match is: unknown…	UP		GWHPDOOQ012883	-1.02959	2.30129e-05	0.000477761	AT1G28360	Symbols: ERF12, ATERF12 | ERF12 (ERF DOMAIN PROTEIN 12); DNA binding / transcription factor/ transcription repressor | chr1:9951848-9952740 FORWARD	DOWN
GWHPDOOQ014653	2.00606	1.62277e-16	9.98297e-15	AT5G46930	#N/A	UP		GWHPDOOQ016161	1.11248	4.05164e-21	2.13286e-19	AT4G24230	#N/A				UP		GWHPDOOQ019698	1.04779	9.60798e-08	4.01627e-06	AT3G45970	Symbols: ATEXLA1, EXPL1, ATEXPL1, ATHEXP BETA 2.1 | ATEXLA1 (ARABIDOPSIS THALIANA EXPANSIN-LIKE A1) | chr3:16896166-16897308 FORWARD	UP		GWHPDOOQ005350	1.40801	2.33819e-05	0.000482867	AT5G02230	haloacid dehalogenase-like hydrolase family protein | chr5:448105-450654 FORWARD	UP
GWHPDOOQ004740	-1.85006	1.65971e-16	1.0177e-14	AT3G54770	RNA recognition motif (RRM)-containing protein | chr3:20273716-20275898 REVERSE	DOWN		GWHPDOOQ005092	1.29146	4.287e-21	2.2439e-19	AT3G03770	leucine-rich repeat transmembrane protein kinase, putative | chr3:945135-949038 REVERSE				UP		GWHPDOOQ007367	-1.00023	1.06045e-07	4.40235e-06	AT3G50410	Symbols: OBP1 | OBP1 (OBF BINDING PROTEIN 1); DNA binding / protein binding / transcription factor | chr3:18709748-18710760 FORWARD	DOWN		GWHPDOOQ002818	1.45886	2.46648e-05	0.000504712	AT4G28310	unknown protein | chr4:14017408-14018208 FORWARD	UP
GWHPDOOQ004501	2.22721	1.76858e-16	1.08095e-14	AT5G05960	protease inhibitor/seed storage/lipid transfer protein (LTP) family protein | chr5:1790231-1790833 FORWARD	UP		GWHPDOOQ003513	1.22386	4.70966e-21	2.45812e-19	AT5G16710	Symbols: DHAR3 | DHAR3 (dehydroascorbate reductase 1); glutathione dehydrogenase (ascorbate) | chr5:5483288-5485081 FORWARD				UP		GWHPDOOQ022982	-1.21268	1.06648e-07	4.41724e-06	AT3G60740	Symbols: TTN1, EMB133, TFC D, CHO | TTN1 (TITAN 1); tubulin binding | chr3:22447245-22453364 REVERSE	DOWN		GWHPDOOQ018007	-1.1183	2.66354e-05	0.000541506	AT5G59990	FUNCTIONS IN: molecular_function unknown; INVOLVED IN: biological_process unknown; LOCATED IN: cellular_component unknown; EXPRESSED IN: shoot apex, stem, leaf whorl, flower; EXPRESSED DURING: petal differentiation and expansion stage; CONTAINS InterPro DOMAIN/s: CCT domain (InterPro:IPR010402); BEST Arabidopsis thaliana protein match is: unknown protein (TAIR:AT5G41380.1); Has 918 Blast hits to …	DOWN
GWHPDOOQ020842	-1.23526	1.89557e-16	1.15483e-14	AT5G35360	Symbols: CAC2 | CAC2; acetyl-CoA carboxylase/ biotin carboxylase | chr5:13584158-13588496 FORWARD	DOWN		GWHPDOOQ008882	-1.12904	5.77832e-21	2.9904e-19	AT1G50010	Symbols: TUA2 | TUA2; structural constituent of cytoskeleton | chr1:18517586-18520000 FORWARD				DOWN		GWHPDOOQ023558	-1.35587	1.11757e-07	4.60773e-06	AT5G19730	pectinesterase family protein | chr5:6670458-6673282 FORWARD	DOWN		GWHPDOOQ011726	1.27603	2.67819e-05	0.000542757	AT3G54720	Symbols: AMP1, COP2, HPT, PT | AMP1 (ALTERED MERISTEM PROGRAM 1); carboxypeptidase/ dipeptidase | chr3:20254725-20257848 REVERSE	UP
GWHPDOOQ015407	1.6069	1.96937e-16	1.19593e-14	AT5G11260	Symbols: HY5, TED 5 | HY5 (ELONGATED HYPOCOTYL 5); DNA binding / double-stranded DNA binding / transcription factor | chr5:3593380-3594992 REVERSE	UP		GWHPDOOQ005919	1.86509	6.26411e-21	3.2327e-19	AT4G17940	binding | chr4:9965742-9966969 FORWARD				UP		GWHPDOOQ011492	1.23963	1.1327e-07	4.65953e-06	AT3G13620	amino acid permease family protein | chr3:4450745-4452624 REVERSE	UP		GWHPDOOQ021268	1.18236	2.68007e-05	0.000542757	AT5G50210	Symbols: QS, OLD5, SUFE3 | QS (QUINOLINATE SYNTHASE); 4 iron, 4 sulfur cluster binding / enzyme activator/ protein homodimerization/ quinolinate synthetase A | chr5:20442647-20445991 FORWARD	UP
GWHPDOOQ001961	4.46717	2.00765e-16	1.21527e-14	AT3G27250	#N/A	UP		GWHPDOOQ005291	1.18899	7.06875e-21	3.62069e-19	AT1G31650	Symbols: ATROPGEF14, ROPGEF14 | ROPGEF14; Rho guanyl-nucleotide exchange factor | chr1:11326301-11330738 REVERSE				UP		GWHPDOOQ010159	2.99437	1.14579e-07	4.69202e-06	AT3G01680	unknown protein | chr3:251981-255513 FORWARD	UP		GWHPDOOQ006636	-1.00876	2.80922e-05	0.000563101	AT5G62360	invertase/pectin methylesterase inhibitor family protein | chr5:25040649-25041462 FORWARD	DOWN
GWHPDOOQ017979	2.55482	2.05505e-16	1.23999e-14	AT3G46130	Symbols: MYB111, ATMYB48, PFG3, ATMYB48-3 | MYB111 (MYB DOMAIN PROTEIN 111); DNA binding / transcription factor | chr3:16945433-16946376 FORWARD	UP		GWHPDOOQ006478	1.2514	7.31819e-21	3.73472e-19	AT2G39900	LIM domain-containing protein | chr2:16658656-16660437 FORWARD				UP		GWHPDOOQ014683	2.8489	1.16604e-07	4.74788e-06	AT1G05160	Symbols: CYP88A3, ATKAO1, KAO1 | CYP88A3 (CYTOCHROME P450 88 A3); ent-kaurenoate oxidase/ oxygen binding | chr1:1487378-1490947 REVERSE	UP		GWHPDOOQ015598	1.42897	2.87502e-05	0.00057482	AT1G76080	Symbols: ATCDSP32, CDSP32 | CDSP32 (CHLOROPLASTIC DROUGHT-INDUCED STRESS PROTEIN OF 32 KD) | chr1:28547786-28549419 REVERSE	UP
GWHPDOOQ013572	1.05461	2.06667e-16	1.24303e-14	AT3G15810	unknown protein | chr3:5347822-5349288 REVERSE	UP		GWHPDOOQ002378	-1.14317	7.58359e-21	3.85944e-19	AT5G15350	plastocyanin-like domain-containing protein | chr5:4984959-4986239 REVERSE				DOWN		GWHPDOOQ017927	-1.52481	1.24756e-07	5.03492e-06	AT5G02390	unknown protein | chr5:508637-511710 REVERSE	DOWN		GWHPDOOQ012045	1.08554	3.00868e-05	0.000596982	AT2G36690	oxidoreductase, 2OG-Fe(II) oxygenase family protein | chr2:15379930-15381987 FORWARD	UP
GWHPDOOQ023424	2.23776	2.24064e-16	1.34339e-14	AT1G72770	Symbols: HAB1 | HAB1 (HOMOLOGY TO ABI1); catalytic/ protein serine/threonine phosphatase | chr1:27390058-27393281 FORWARD	UP		GWHPDOOQ002246	-2.73985	8.96323e-21	4.51157e-19	AT1G66150	Symbols: TMK1 | TMK1 (TRANSMEMBRANE KINASE 1); transmembrane receptor protein serine/threonine kinase | chr1:24631409-24634749 FORWARD				DOWN		GWHPDOOQ023689	3.34828	1.28764e-07	5.17917e-06	AT3G24500	Symbols: MBF1C, ATMBF1C | MBF1C (MULTIPROTEIN BRIDGING FACTOR 1C); DNA binding / transcription coactivator/ transcription factor | chr3:8918679-8919308 FORWARD	UP		GWHPDOOQ020916	1.7143	3.13706e-05	0.000620102	AT3G52070	unknown protein | chr3:19312718-19313224 FORWARD	UP
GWHPDOOQ012742	5.65427	2.24896e-16	1.34411e-14	#N/A	#N/A	UP		GWHPDOOQ023035	-1.15834	1.17743e-20	5.91029e-19	AT1G01950	Symbols: ARK2 | armadillo/beta-catenin repeat family protein / kinesin motor family protein | chr1:325379-330619 FORWARD				DOWN		GWHPDOOQ009853	1.18329	1.60106e-07	6.39717e-06	AT3G05030	Symbols: NHX2, ATNHX2 | NHX2 (SODIUM HYDROGEN EXCHANGER 2); sodium ion transmembrane transporter/ sodium:hydrogen antiporter | chr3:1393298-1396784 REVERSE	UP		GWHPDOOQ013485	1.44167	3.17962e-05	0.000627646	AT5G25190	ethylene-responsive element-binding protein, putative | chr5:8706790-8707748 REVERSE	UP
GWHPDOOQ019984	1.59712	2.52584e-16	1.50482e-14	AT5G21090	leucine-rich repeat protein, putative | chr5:7164603-7167255 FORWARD	UP		GWHPDOOQ006189	4.57177	1.23312e-20	6.17297e-19	AT1G64660	Symbols: ATMGL | ATMGL (ARABIDOPSIS THALIANA METHIONINE GAMMA-LYASE); catalytic/ methionine gamma-lyase | chr1:24028918-24030780 FORWARD				UP		GWHPDOOQ011732	1.55541	1.61316e-07	6.43132e-06	AT5G06570	hydrolase | chr5:2007990-2011041 REVERSE	UP		GWHPDOOQ006194	5.06842	3.19421e-05	0.000629023	AT1G73040	jacalin lectin family protein | chr1:27475060-27475962 REVERSE	UP
GWHPDOOQ016067	1.02725	2.61428e-16	1.55262e-14	AT1G45249	#N/A	UP		GWHPDOOQ003907	1.66729	1.31776e-20	6.57875e-19	AT4G25700	Symbols: BETA-OHASE 1, B1, chy1 | BETA-OHASE 1 (BETA-HYDROXYLASE 1); carotene beta-ring hydroxylase | chr4:13093934-13095935 REVERSE				UP		GWHPDOOQ015333	3.80229	1.63709e-07	6.51238e-06	AT5G49660	leucine-rich repeat transmembrane protein kinase, putative | chr5:20161206-20164729 REVERSE	UP		GWHPDOOQ014909	5.45321	3.32915e-05	0.00065355	AT1G73260	trypsin and protease inhibitor family protein / Kunitz family protein | chr1:27547274-27548190 REVERSE	UP
GWHPDOOQ012287	4.1704	2.89859e-16	1.71607e-14	AT2G37390	heavy-metal-associated domain-containing protein | chr2:15694215-15695825 FORWARD	UP		GWHPDOOQ009853	1.98411	1.57222e-20	7.82785e-19	AT3G05030	Symbols: NHX2, ATNHX2 | NHX2 (SODIUM HYDROGEN EXCHANGER 2); sodium ion transmembrane transporter/ sodium:hydrogen antiporter | chr3:1393298-1396784 REVERSE				UP		GWHPDOOQ017785	1.4039	1.74674e-07	6.88802e-06	AT2G29650	Symbols: ANTR1, PHT4;1 | PHT4;1; carbohydrate transmembrane transporter/ inorganic diphosphate transmembrane transporter/ inorganic phosphate transmembrane transporter/ organic anion transmembrane transporter/ sugar:hydrogen symporter | chr2:12673383-12676049 REVERSE	UP		GWHPDOOQ021436	1.41702	3.39253e-05	0.000663912	AT1G74780	nodulin family protein | chr1:28095815-28098185 FORWARD	UP
GWHPDOOQ022412	2.32794	3.13991e-16	1.84736e-14	AT2G24580	sarcosine oxidase family protein | chr2:10444790-10446242 REVERSE	UP		GWHPDOOQ004119	-1.03951	1.8882e-20	9.37568e-19	AT3G47380	invertase/pectin methylesterase inhibitor family protein | chr3:17457795-17458570 FORWARD				DOWN		GWHPDOOQ017809	3.13945	1.82715e-07	7.17527e-06	#N/A	#N/A	UP		GWHPDOOQ007065	1.04662	3.49237e-05	0.000680059	AT4G37470	hydrolase, alpha/beta fold family protein | chr4:17616659-17618473 REVERSE	UP
GWHPDOOQ011791	1.8484	3.40403e-16	1.99654e-14	AT2G35940	Symbols: BLH1, EDA29 | BLH1 (BEL1-LIKE HOMEODOMAIN 1); DNA binding / protein heterodimerization/ protein homodimerization/ transcription factor | chr2:15088833-15092415 REVERSE	UP		GWHPDOOQ020196	1.25444	1.92279e-20	9.52168e-19	AT3G19290	Symbols: ABF4, AREB2 | ABF4 (ABRE BINDING FACTOR 4); DNA binding / protein binding / transcription activator/ transcription factor | chr3:6687140-6690123 FORWARD				UP		GWHPDOOQ022408	-1.35364	2.05266e-07	8.00715e-06	AT1G53140	dynamin family protein | chr1:19799238-19802598 FORWARD	DOWN		GWHPDOOQ006090	1.79729	3.55874e-05	0.000690413	#N/A	#N/A	UP
GWHPDOOQ017397	1.1277	3.51163e-16	2.05327e-14	AT5G27930	protein phosphatase 2C, putative / PP2C, putative | chr5:9958098-9960339 REVERSE	UP		GWHPDOOQ001965	-1.23461	2.8634e-20	1.40659e-18	AT3G01750	ankyrin repeat family protein | chr3:270229-272976 FORWARD				DOWN		GWHPDOOQ017453	1.61277	2.59208e-07	9.83579e-06	AT1G56430	Symbols: ATNAS4, NAS4 | NAS4 (NICOTIANAMINE SYNTHASE 4); nicotianamine synthase | chr1:21136944-21138087 FORWARD	UP		GWHPDOOQ019898	-1.18464	3.59367e-05	0.00069633	AT2G47680	zinc finger (CCCH type) helicase family protein | chr2:19545828-19550905 REVERSE	DOWN
GWHPDOOQ018711	1.34299	3.64831e-16	2.1266e-14	AT3G12120	Symbols: FAD2 | FAD2 (FATTY ACID DESATURASE 2); delta12-fatty acid dehydrogenase/ omega-6 fatty acid desaturase | chr3:3860285-3863050 REVERSE	UP		GWHPDOOQ019234	-2.58662	2.85735e-20	1.40659e-18	AT3G04730	Symbols: IAA16 | IAA16; transcription factor | chr3:1288612-1290602 REVERSE				DOWN		GWHPDOOQ020511	3.8709	2.58817e-07	9.83579e-06	AT1G02170	Symbols: LOL3, ATMCPB1, MCP1B, AMC1, ATMC1 | AMC1 (METACASPASE 1); cysteine-type endopeptidase | chr1:411779-413554 FORWARD	UP		GWHPDOOQ018967	1.35615	3.7489e-05	0.000723726	AT2G47520	AP2 domain-containing transcription factor, putative | chr2:19502802-19503569 REVERSE	UP
GWHPDOOQ015309	-1.70119	4.15005e-16	2.41162e-14	AT1G09930	Symbols: ATOPT2 | ATOPT2; oligopeptide transporter | chr1:3227490-3230043 REVERSE	DOWN		GWHPDOOQ010911	1.00141	3.46051e-20	1.68638e-18	AT2G43330	Symbols: ATINT1, INT1 | INT1 (INOSITOL TRANSPORTER 1); carbohydrate transmembrane transporter/ myo-inositol:hydrogen symporter/ sugar:hydrogen symporter | chr2:18000854-18004083 FORWARD				UP		GWHPDOOQ017388	4.89482	2.58634e-07	9.83579e-06	AT3G05620	pectinesterase family protein | chr3:1629658-1631766 REVERSE	UP		GWHPDOOQ020945	2.96168	3.89631e-05	0.000747586	AT3G51970	Symbols: AtSAT1 | AtSAT1 (Arabidopsis thaliana sterol O-acyltransferase 1); acyltransferase | chr3:19284339-19285582 FORWARD	UP
GWHPDOOQ014313	-1.70603	4.4038e-16	2.55123e-14	AT4G22010	Symbols: sks4 | sks4 (SKU5 Similar 4); copper ion binding / oxidoreductase | chr4:11663324-11666715 FORWARD	DOWN		GWHPDOOQ017743	1.64888	3.66106e-20	1.77939e-18	AT5G58700	Symbols: ATPLC4, PLC4 | phosphoinositide-specific phospholipase C family protein | chr5:23713000-23716098 REVERSE				UP		GWHPDOOQ017716	-1.03833	2.80892e-07	1.0592e-05	AT1G07110	Symbols: F2KP, ATF2KP, FKFBP | F2KP (FRUCTOSE-2,6-BISPHOSPHATASE); fructose-2,6-bisphosphate 2-phosphatase | chr1:2178104-2184148 REVERSE	DOWN		GWHPDOOQ011219	5.23242	3.93619e-05	0.000753397	AT3G56960	Symbols: PIP5K4 | PIP5K4 (PHOSPHATIDYL INOSITOL MONOPHOSPHATE 5 KINASE 4); 1-phosphatidylinositol-4-phosphate 5-kinase | chr3:21080957-21083885 FORWARD	UP
GWHPDOOQ010607	-1.05104	4.47044e-16	2.58192e-14	AT1G04690	Symbols: KAB1, KV-BETA1 | KAB1 (POTASSIUM CHANNEL BETA SUBUNIT); oxidoreductase/ potassium channel | chr1:1313564-1315750 FORWARD	DOWN		GWHPDOOQ018557	1.4745	4.38936e-20	2.11657e-18	AT5G16400	Symbols: TRXF2, ATF2 | ATF2; enzyme activator | chr5:5363661-5365334 REVERSE				UP		GWHPDOOQ019505	-1.08611	2.99632e-07	1.12284e-05	AT4G13040	#N/A	DOWN		GWHPDOOQ004786	1.95469	4.0029e-05	0.000763372	#N/A	#N/A	UP
GWHPDOOQ008999	2.6289	4.56847e-16	2.63049e-14	AT1G06640	2-oxoglutarate-dependent dioxygenase, putative | chr1:2032338-2034018 FORWARD	UP		GWHPDOOQ019954	2.57827	5.18734e-20	2.48182e-18	AT4G33820	#N/A				UP		GWHPDOOQ021239	1.76246	3.00707e-07	1.12455e-05	AT5G63160	#N/A	UP		GWHPDOOQ008944	-1.15608	4.06019e-05	0.000770552	AT3G25690	Symbols: CHUP1 | CHUP1 (CHLOROPLAST UNUSUAL POSITIONING 1) | chr3:9353834-9357899 FORWARD	DOWN
GWHPDOOQ001520	2.00074	4.65775e-16	2.67375e-14	AT5G57340	unknown protein | chr5:23227300-23229203 FORWARD	UP		GWHPDOOQ001894	-1.33535	5.61663e-20	2.68023e-18	AT5G14120	nodulin family protein | chr5:4555949-4558710 FORWARD				DOWN		GWHPDOOQ001680	-1.1879	3.05128e-07	1.13872e-05	AT5G06710	Symbols: HAT14 | HAT14 (HOMEOBOX FROM ARABIDOPSIS THALIANA); DNA binding / transcription factor | chr5:2068065-2070361 REVERSE	DOWN		GWHPDOOQ004865	1.93112	4.21451e-05	0.000792176	AT3G10405	#N/A	UP
GWHPDOOQ017144	1.74021	5.2321e-16	2.98973e-14	#N/A	#N/A	UP		GWHPDOOQ014649	-1.36813	6.45621e-20	3.07289e-18	AT5G60710	zinc finger (C3HC4-type RING finger) family protein | chr5:24410718-24415068 REVERSE				DOWN		GWHPDOOQ014490	3.11613	3.07222e-07	1.14418e-05	AT1G02170	Symbols: LOL3, ATMCPB1, MCP1B, AMC1, ATMC1 | AMC1 (METACASPASE 1); cysteine-type endopeptidase | chr1:411779-413554 FORWARD	UP		GWHPDOOQ006277	-1.08411	4.23528e-05	0.000794179	AT1G64405	unknown protein | chr1:23923732-23924336 FORWARD	DOWN
GWHPDOOQ015018	1.99367	5.23987e-16	2.98973e-14	AT1G16810	unknown protein | chr1:5755588-5756895 FORWARD	UP		GWHPDOOQ015598	2.00344	7.01159e-20	3.32003e-18	AT1G76080	Symbols: ATCDSP32, CDSP32 | CDSP32 (CHLOROPLASTIC DROUGHT-INDUCED STRESS PROTEIN OF 32 KD) | chr1:28547786-28549419 REVERSE				UP		GWHPDOOQ000523	3.5801	3.29338e-07	1.21902e-05	AT3G20570	plastocyanin-like domain-containing protein | chr3:7186522-7187521 REVERSE	UP		GWHPDOOQ001918	1.60651	4.27942e-05	0.000801498	AT5G13930	Symbols: CHS, TT4, ATCHS | TT4 (TRANSPARENT TESTA 4); naringenin-chalcone synthase | chr5:4488688-4490264 FORWARD	UP
GWHPDOOQ011061	4.09017	5.33122e-16	3.03269e-14	AT2G41640	transferase, transferring glycosyl groups | chr2:17360491-17362535 FORWARD	UP		GWHPDOOQ016189	-1.41123	7.14274e-20	3.37343e-18	AT5G22370	Symbols: EMB1705, QQT1 | QQT1 (QUATRE-QUART 1); ATP binding / nucleotide binding | chr5:7406097-7408702 FORWARD				DOWN		GWHPDOOQ017983	4.00237	3.31347e-07	1.22396e-05	AT5G05280	zinc finger (C3HC4-type RING finger) family protein | chr5:1565447-1566391 REVERSE	UP		GWHPDOOQ007738	-1.0411	4.39774e-05	0.00082101	AT5G64940	Symbols: ATATH13, ATH13, ATOSA1, OSA1 | ATATH13; transporter | chr5:25948973-25953822 FORWARD	DOWN
GWHPDOOQ013762	1.96098	5.98141e-16	3.37209e-14	AT3G16250	Symbols: NDF4 | NDF4 (NDH-DEPENDENT CYCLIC ELECTRON FLOW 1); electron carrier/ iron-sulfur cluster binding | chr3:5506931-5508414 REVERSE	UP		GWHPDOOQ013576	1.05652	9.05617e-20	4.25524e-18	AT1G15340	Symbols: MBD10 | MBD10; DNA binding / methyl-CpG binding | chr1:5275677-5277689 REVERSE				UP		GWHPDOOQ011693	1.30058	3.39222e-07	1.24431e-05	AT3G13570	Symbols: SCL30A | SCL30a; RNA binding / nucleic acid binding / nucleotide binding | chr3:4429298-4432159 REVERSE	UP		GWHPDOOQ015607	1.05196	4.54587e-05	0.000845348	AT5G42200	zinc finger (C3HC4-type RING finger) family protein | chr5:16860467-16861232 FORWARD	UP
GWHPDOOQ016587	-1.46235	6.15608e-16	3.46023e-14	AT5G42250	alcohol dehydrogenase, putative | chr5:16894009-16897620 FORWARD	DOWN		GWHPDOOQ006924	-1.00818	1.06162e-19	4.97555e-18	AT5G65620	peptidase M3 family protein / thimet oligopeptidase family protein | chr5:26221932-26225903 FORWARD				DOWN		GWHPDOOQ015526	-1.75201	3.39606e-07	1.24431e-05	AT1G34580	monosaccharide transporter, putative | chr1:12660551-12663870 FORWARD	DOWN		GWHPDOOQ011355	2.82228	4.61205e-05	0.000855628	AT4G15760	#N/A	UP
GWHPDOOQ019930	-1.04416	6.2308e-16	3.49184e-14	AT4G02330	Symbols: ATPMEPCRB | ATPMEPCRB; pectinesterase | chr4:1032413-1035037 FORWARD	DOWN		GWHPDOOQ012236	1.41614	1.10685e-19	5.17433e-18	AT2G28550	Symbols: RAP2.7, TOE1 | RAP2.7 (RELATED TO AP2.7); DNA binding / transcription factor | chr2:12225951-12228543 REVERSE				UP		GWHPDOOQ016664	-2.00313	3.37914e-07	1.24431e-05	AT1G76430	phosphate transporter family protein | chr1:28678935-28681995 REVERSE	DOWN		GWHPDOOQ012238	-1.15339	4.97195e-05	0.000919137	AT3G09600	myb family transcription factor | chr3:2946406-2948995 FORWARD	DOWN
GWHPDOOQ015606	2.09296	6.41648e-16	3.58526e-14	AT1G60420	DC1 domain-containing protein | chr1:22261888-22264408 FORWARD	UP		GWHPDOOQ016700	1.00163	1.21767e-19	5.67791e-18	AT5G42390	metalloendopeptidase | chr5:16945251-16953100 FORWARD				UP		GWHPDOOQ016412	1.23316	3.53525e-07	1.29269e-05	AT5G57685	#N/A	UP		GWHPDOOQ011164	7.56765	5.30645e-05	0.000968427	#N/A	#N/A	UP
GWHPDOOQ011331	1.23476	6.51381e-16	3.61856e-14	AT2G38800	calmodulin-binding protein-related | chr2:16216999-16219159 FORWARD	UP		GWHPDOOQ007645	-1.04911	1.23994e-19	5.76715e-18	AT5G10200	#N/A				DOWN		GWHPDOOQ018086	-2.45897	3.88273e-07	1.40503e-05	AT5G62550	unknown protein | chr5:25105576-25107951 REVERSE	DOWN		GWHPDOOQ016251	1.37376	5.55092e-05	0.00100366	AT2G25930	Symbols: ELF3, PYK20 | ELF3 (EARLY FLOWERING 3); protein C-terminus binding / transcription factor | chr2:11059035-11063324 FORWARD	UP
GWHPDOOQ006992	1.44169	6.5144e-16	3.61856e-14	AT2G22860	Symbols: ATPSK2 | ATPSK2 (PHYTOSULFOKINE 2 PRECURSOR); growth factor | chr2:9737607-9738298 FORWARD	UP		GWHPDOOQ015978	-1.21756	1.38129e-19	6.40836e-18	AT2G25050	#N/A				DOWN		GWHPDOOQ013646	-1.19471	3.97099e-07	1.43177e-05	AT3G15550	unknown protein | chr3:5267351-5270118 FORWARD	DOWN		GWHPDOOQ001367	-1.60427	5.58489e-05	0.00100753	AT5G57780	EXPRESSED IN: 18 plant structures; EXPRESSED DURING: 12 growth stages; BEST Arabidopsis thaliana protein match is: transcription factor (TAIR:AT4G30410.2); Has 70 Blast hits to 70 proteins in 6 species: Archae - 0; Bacteria - 0; Metazoa - 0; Fungi - 0; Plants - 70; Viruses - 0; Other Eukaryotes - 0 (source: NCBI BLink). | chr5:23405324-23406351 REVERSE	DOWN
GWHPDOOQ020718	-1.21702	6.58979e-16	3.6497e-14	AT5G19770	Symbols: TUA3 | TUA3; structural constituent of cytoskeleton | chr5:6682493-6684579 REVERSE	DOWN		GWHPDOOQ021262	1.03578	1.66454e-19	7.66441e-18	AT3G48270	#N/A				UP		GWHPDOOQ018239	4.45564	4.14695e-07	1.48633e-05	AT4G18425	unknown protein | chr4:10181334-10182140 REVERSE	UP		GWHPDOOQ020695	1.22458	5.80356e-05	0.0010398	AT3G12120	Symbols: FAD2 | FAD2 (FATTY ACID DESATURASE 2); delta12-fatty acid dehydrogenase/ omega-6 fatty acid desaturase | chr3:3860285-3863050 REVERSE	UP
GWHPDOOQ014034	1.77529	9.07889e-16	4.99895e-14	AT1G54050	17.4 kDa class III heat shock protein (HSP17.4-CIII) | chr1:20179422-20180281 REVERSE	UP		GWHPDOOQ008048	-1.09996	1.80432e-19	8.28723e-18	AT3G26618	Symbols: ERF1-3 | ERF1-3 (eukaryotic release factor 1-3); translation release factor | chr3:9788605-9790351 FORWARD				DOWN		GWHPDOOQ001048	-1.34493	4.16301e-07	1.48907e-05	AT5G20400	oxidoreductase, 2OG-Fe(II) oxygenase family protein | chr5:6894844-6896349 FORWARD	DOWN		GWHPDOOQ020199	1.10187	6.08983e-05	0.00108	AT4G34020	DJ-1 family protein | chr4:16298262-16300938 REVERSE	UP
GWHPDOOQ017369	1.31873	9.12776e-16	5.01125e-14	AT1G09140	SF2/ASF-like splicing modulator (SRP30) | chr1:2942564-2945961 REVERSE	UP		GWHPDOOQ015177	-1.04147	1.95894e-19	8.97498e-18	AT4G32850	Symbols: nPAP | nPAP (NUCLEAR POLY(A) POLYMERASE); nucleotidyltransferase/ protein binding | chr4:15849772-15854460 FORWARD				DOWN		GWHPDOOQ008668	1.39197	4.4038e-07	1.56907e-05	AT3G29180	unknown protein | chr3:11148215-11151560 FORWARD	UP		GWHPDOOQ004344	1.35422	6.39855e-05	0.00112711	AT2G40340	#N/A	UP
GWHPDOOQ017719	-1.13458	9.30292e-16	5.09261e-14	AT2G30060	Ran-binding protein 1b (RanBP1b) | chr2:12826915-12828919 FORWARD	DOWN		GWHPDOOQ008911	1.09895	2.06127e-19	9.42032e-18	AT2G01320	ABC transporter family protein | chr2:154131-158182 REVERSE				UP		GWHPDOOQ002189	1.58924	4.49595e-07	1.59562e-05	AT3G28345	ABC transporter family protein | chr3:10593753-10598775 REVERSE	UP		GWHPDOOQ002105	1.05615	6.4543e-05	0.00113311	AT3G01510	5'-AMP-activated protein kinase beta-1 subunit-related | chr3:198679-201742 REVERSE	UP
GWHPDOOQ007355	-1.51165	1.0317e-15	5.6272e-14	AT5G66920	Symbols: sks17 | sks17 (SKU5 Similar 17); copper ion binding / oxidoreductase | chr5:26722823-26725626 FORWARD	DOWN		GWHPDOOQ024121	2.22285	2.25599e-19	1.02846e-17	ATMG00090	ribosomal protein S3 | chrM:25482-28733 REVERSE				UP		GWHPDOOQ021467	-1.20443	4.72797e-07	1.66491e-05	AT3G48090	Symbols: EDS1 | EDS1 (enhanced disease susceptibility 1); lipase/ signal transducer/ triacylglycerol lipase | chr3:17755374-17757780 REVERSE	DOWN		GWHPDOOQ010822	-1.21027	6.57393e-05	0.00115026	AT5G44040	#N/A	DOWN
GWHPDOOQ007301	1.23682	1.03391e-15	5.6272e-14	AT4G36650	Symbols: ATPBRP | ATPBRP (PLANT-SPECIFIC TFIIB-RELATED PROTEIN); RNA polymerase II transcription factor/ rDNA binding | chr4:17283134-17285599 REVERSE	UP		GWHPDOOQ018093	-1.5053	2.30691e-19	1.04907e-17	AT3G45260	zinc finger (C2H2 type) family protein | chr3:16596381-16598698 REVERSE				DOWN		GWHPDOOQ013630	1.56984	4.90823e-07	1.71835e-05	AT1G52700	phospholipase/carboxylesterase family protein | chr1:19631126-19633440 REVERSE	UP		GWHPDOOQ008435	1.2797	7.15469e-05	0.00124493	AT3G48000	Symbols: ALDH2B4, ALDH2, ALDH2A | ALDH2B4 (ALDEHYDE DEHYDROGENASE 2B4); 3-chloroallyl aldehyde dehydrogenase/ ATP binding / aldehyde dehydrogenase (NAD) | chr3:17716867-17720020 REVERSE	UP
GWHPDOOQ009248	-1.27632	1.05388e-15	5.71058e-14	AT1G14710	hydroxyproline-rich glycoprotein family protein | chr1:5061866-5065178 REVERSE	DOWN		GWHPDOOQ013113	-1.05799	2.54933e-19	1.15645e-17	AT1G29530	unknown protein | chr1:10324745-10326735 REVERSE				DOWN		GWHPDOOQ003667	1.00822	4.9406e-07	1.72635e-05	AT5G24655	Symbols: LSU4 | LSU4 (RESPONSE TO LOW SULFUR 4) | chr5:8440694-8441218 REVERSE	UP		GWHPDOOQ014404	1.55122	7.75284e-05	0.00133862	AT4G33090	Symbols: APM1, ATAPM1 | APM1 (AMINOPEPTIDASE M1); aminopeptidase | chr4:15965741-15970456 REVERSE	UP
GWHPDOOQ016535	1.89704	1.05528e-15	5.71058e-14	AT1G56130	#N/A	UP		GWHPDOOQ001412	-1.37214	3.16115e-19	1.42345e-17	AT5G57660	Symbols: ATCOL5, COL5 | zinc finger (B-box type) family protein | chr5:23355464-23356989 FORWARD				DOWN		GWHPDOOQ007545	3.33349	5.01195e-07	1.7479e-05	AT3G05200	Symbols: ATL6 | ATL6; protein binding / zinc ion binding | chr3:1476982-1478730 FORWARD	UP		GWHPDOOQ002190	1.26139	7.85886e-05	0.00135544	AT3G28345	ABC transporter family protein | chr3:10593753-10598775 REVERSE	UP
GWHPDOOQ017836	1.27373	1.0893e-15	5.87784e-14	AT1G07400	#N/A	UP		GWHPDOOQ018603	1.32405	3.28776e-19	1.47324e-17	AT1G51400	photosystem II 5 kD protein | chr1:19052023-19052582 REVERSE				UP		GWHPDOOQ023681	6.26084	5.05224e-07	1.75857e-05	AT1G67910	unknown protein | chr1:25471309-25472440 REVERSE	UP		GWHPDOOQ020340	-1.024	7.93269e-05	0.00136218	AT4G39010	Symbols: AtGH9B18 | AtGH9B18 (Arabidopsis thaliana glycosyl hydrolase 9B18); catalytic/ hydrolase, hydrolyzing O-glycosyl compounds | chr4:18175902-18179183 REVERSE	DOWN
GWHPDOOQ004342	-1.02218	1.17524e-15	6.32351e-14	AT2G40370	Symbols: LAC5 | LAC5 (laccase 5); laccase | chr2:16858166-16860606 REVERSE	DOWN		GWHPDOOQ015969	-1.25674	3.34798e-19	1.49657e-17	AT4G31890	armadillo/beta-catenin repeat family protein | chr4:15426292-15429107 REVERSE				DOWN		GWHPDOOQ006879	1.14724	5.1752e-07	1.79791e-05	AT5G63720	unknown protein | chr5:25506349-25508017 FORWARD	UP		GWHPDOOQ016467	2.73318	8.20203e-05	0.00139702	AT1G77330	1-aminocyclopropane-1-carboxylate oxidase, putative / ACC oxidase, putative | chr1:29062990-29064537 REVERSE	UP
GWHPDOOQ001634	2.2763	1.21584e-15	6.52338e-14	AT2G44300	lipid transfer protein-related | chr2:18307309-18308349 REVERSE	UP		GWHPDOOQ007697	1.48681	4.22498e-19	1.87491e-17	AT1G73040	jacalin lectin family protein | chr1:27475060-27475962 REVERSE				UP		GWHPDOOQ009320	-1.10219	5.21756e-07	1.8057e-05	AT3G11920	glutaredoxin-related | chr3:3772311-3774887 FORWARD	DOWN		GWHPDOOQ018855	1.15241	8.20676e-05	0.00139702	#N/A	#N/A	UP
GWHPDOOQ024121	2.76801	1.25752e-15	6.72792e-14	ATMG00090	ribosomal protein S3 | chrM:25482-28733 REVERSE	UP		GWHPDOOQ018018	1.23316	4.4611e-19	1.97018e-17	AT5G60020	Symbols: LAC17, ATLAC17 | LAC17 (laccase 17); laccase | chr5:24167996-24170462 FORWARD				UP		GWHPDOOQ020347	1.55792	5.41855e-07	1.86811e-05	#N/A	#N/A	UP		GWHPDOOQ018812	1.25241	8.24345e-05	0.00140174	AT2G46940	unknown protein | chr2:19286658-19287581 REVERSE	UP
GWHPDOOQ006754	-1.26802	1.31214e-15	6.98057e-14	AT1G20610	#N/A	DOWN		GWHPDOOQ017719	-1.00422	4.58651e-19	2.01587e-17	AT2G30060	Ran-binding protein 1b (RanBP1b) | chr2:12826915-12828919 FORWARD				DOWN		GWHPDOOQ008269	4.12171	5.54119e-07	1.90676e-05	AT4G27670	Symbols: HSP21 | HSP21 (HEAT SHOCK PROTEIN 21) | chr4:13818870-13819971 REVERSE	UP		GWHPDOOQ023269	1.18209	8.38105e-05	0.00142052	AT5G20885	zinc finger (C3HC4-type RING finger) family protein | chr5:7083965-7084734 REVERSE	UP
GWHPDOOQ006359	1.28947	1.36115e-15	7.22095e-14	AT1G64140	FUNCTIONS IN: molecular_function unknown; INVOLVED IN: biological_process unknown; EXPRESSED IN: sperm cell, male gametophyte, pollen tube; EXPRESSED DURING: L mature pollen stage, M germinated pollen stage; BEST Arabidopsis thaliana protein match is: loricrin-related (TAIR:AT5G64550.1); Has 2298 Blast hits to 1429 proteins in 121 species: Archae - 0; Bacteria - 42; Metazoa - 1626; Fungi - 29; Pl…	UP		GWHPDOOQ007516	4.23873	4.70969e-19	2.06507e-17	AT5G66780	unknown protein | chr5:26663573-26664403 FORWARD				UP		GWHPDOOQ005974	1.62274	5.6946e-07	1.95213e-05	AT5G46580	pentatricopeptide (PPR) repeat-containing protein | chr5:18897445-18899645 REVERSE	UP		GWHPDOOQ020420	1.42479	8.91574e-05	0.00149007	AT5G09580	#N/A	UP
GWHPDOOQ016033	-1.12236	1.44726e-15	7.6563e-14	AT1G47380	protein phosphatase 2C-related / PP2C-related | chr1:17372537-17376075 REVERSE	DOWN		GWHPDOOQ015341	1.7412	5.01993e-19	2.19586e-17	AT4G08170	inositol 1,3,4-trisphosphate 5/6-kinase family protein | chr4:5163399-5167179 REVERSE				UP		GWHPDOOQ019614	3.80134	5.91692e-07	2.01688e-05	AT2G16050	#N/A	UP		GWHPDOOQ014690	-2.99419	8.91438e-05	0.00149007	AT1G29000	#N/A	DOWN
GWHPDOOQ024105	2.17727	1.47653e-15	7.78932e-14	ATMG00070	Symbols: NAD9 | NADH dehydrogenase subunit 9 | chrM:23663-24235 REVERSE	UP		GWHPDOOQ023571	-1.38456	5.27842e-19	2.29799e-17	AT2G19880	ceramide glucosyltransferase, putative | chr2:8581358-8585478 FORWARD				DOWN		GWHPDOOQ001345	2.37759	6.24209e-07	2.12372e-05	#N/A	#N/A	UP		GWHPDOOQ020558	1.34107	9.37416e-05	0.00154871	AT3G18110	Symbols: EMB1270 | EMB1270 (embryo defective 1270) | chr3:6204804-6209691 REVERSE	UP
GWHPDOOQ010990	1.27143	1.50263e-15	7.90493e-14	AT5G18130	unknown protein | chr5:5995480-5997498 FORWARD	UP		GWHPDOOQ004783	-1.18817	5.32156e-19	2.31129e-17	AT2G39220	Symbols: PLP6, PLA IIB | PLP6 (PATATIN-LIKE PROTEIN 6); nutrient reservoir | chr2:16374896-16377020 REVERSE				DOWN		GWHPDOOQ017840	1.81367	6.56786e-07	2.22618e-05	AT1G07400	#N/A	UP		GWHPDOOQ007681	-2.5128	9.90709e-05	0.00161466	AT5G10180	Symbols: AST68, SULTR2;1 | AST68; sulfate transmembrane transporter | chr5:3193144-3197120 FORWARD	DOWN
GWHPDOOQ019966	1.58031	1.53456e-15	8.05048e-14	AT3G19620	glycosyl hydrolase family 3 protein | chr3:6815613-6818308 REVERSE	UP		GWHPDOOQ023289	-1.13287	5.69181e-19	2.46627e-17	AT3G43220	phosphoinositide phosphatase family protein | chr3:15196863-15203062 REVERSE				DOWN		GWHPDOOQ000692	1.69431	6.94676e-07	2.31571e-05	AT4G10270	wound-responsive family protein | chr4:6374734-6375210 FORWARD	UP		GWHPDOOQ007987	1.84695	0.000107322	0.00172585	AT5G64530	Symbols: ANAC104, XND1 | XND1; transcription factor | chr5:25795233-25796938 FORWARD	UP
GWHPDOOQ019456	5.1488	1.61077e-15	8.42685e-14	#N/A	#N/A	UP		GWHPDOOQ023082	1.07537	6.94539e-19	2.99532e-17	AT2G46270	Symbols: GBF3 | GBF3 (G-BOX BINDING FACTOR 3); sequence-specific DNA binding / transcription factor | chr2:19000191-19003403 FORWARD				UP		GWHPDOOQ006307	-1.1428	7.24767e-07	2.40702e-05	AT4G11080	high mobility group (HMG1/2) family protein | chr4:6760867-6763272 REVERSE	DOWN		GWHPDOOQ017786	-1.18723	0.000109918	0.00176037	AT5G58860	Symbols: CYP86A1, CYP86 | CYP86A1 (CYTOCHROME P450 86 A1); fatty acid (omega-1)-hydroxylase/ oxygen binding | chr5:23765814-23768049 REVERSE	DOWN
GWHPDOOQ003862	-1.18427	1.62063e-15	8.45503e-14	AT5G52920	Symbols: PKP1, PKP-BETA1, PKP2 | PKP-BETA1 (PLASTIDIC PYRUVATE KINASE BETA SUBUNIT 1); pyruvate kinase | chr5:21463538-21466880 FORWARD	DOWN		GWHPDOOQ017497	4.19795	7.17654e-19	3.08776e-17	AT1G56600	Symbols: AtGolS2 | AtGolS2 (Arabidopsis thaliana galactinol synthase 2); transferase, transferring glycosyl groups / transferase, transferring hexosyl groups | chr1:21207537-21209596 FORWARD				UP		GWHPDOOQ004515	5.29255	7.28713e-07	2.4157e-05	AT2G39830	Symbols: DAR2 | DAR2 (DA1-RELATED PROTEIN 2); zinc ion binding | chr2:16619762-16623791 REVERSE	UP		GWHPDOOQ014966	3.52478	0.000117214	0.00186014	AT1G37130	Symbols: NIA2, B29, NIA2-1, CHL3, NR, NR2, ATNR2 | NIA2 (NITRATE REDUCTASE 2); nitrate reductase (NADH)/ nitrate reductase | chr1:14158527-14161938 FORWARD	UP
GWHPDOOQ017231	-1.07007	1.69728e-15	8.83053e-14	AT3G20060	Symbols: UBC19 | UBC19 (ubiquitin-conjugating enzyme19); ubiquitin-protein ligase | chr3:7002817-7004450 REVERSE	DOWN		GWHPDOOQ022872	-1.05001	8.2428e-19	3.52179e-17	AT5G13870	Symbols: EXGT-A4 | EXGT-A4 (ENDOXYLOGLUCAN TRANSFERASE A4); hydrolase, acting on glycosyl bonds / hydrolase, hydrolyzing O-glycosyl compounds / xyloglucan:xyloglucosyl transferase | chr5:4474976-4477045 REVERSE				DOWN		GWHPDOOQ006775	-1.58849	7.73763e-07	2.56035e-05	AT1G47670	amino acid transporter family protein | chr1:17536667-17539538 REVERSE	DOWN		GWHPDOOQ023511	1.0364	0.000121384	0.0019147	AT4G29460	#N/A	UP
GWHPDOOQ023485	-2.12801	1.71476e-15	8.89698e-14	AT2G19590	Symbols: ACO1 | ACO1 (ACC OXIDASE 1); 1-aminocyclopropane-1-carboxylate oxidase | chr2:8475966-8477502 REVERSE	DOWN		GWHPDOOQ020060	-1.6533	9.15733e-19	3.89441e-17	AT5G48490	protease inhibitor/seed storage/lipid transfer protein (LTP) family protein | chr5:19647835-19648281 REVERSE				DOWN		GWHPDOOQ011808	-1.85045	7.96478e-07	2.61638e-05	AT2G35980	Symbols: YLS9, NHL10, ATNHL10 | YLS9 (YELLOW-LEAF-SPECIFIC GENE 9) | chr2:15110588-15111471 FORWARD	DOWN		GWHPDOOQ006849	1.1908	0.000136357	0.00212103	AT5G66170	FUNCTIONS IN: molecular_function unknown; INVOLVED IN: aging; LOCATED IN: cellular_component unknown; EXPRESSED IN: 22 plant structures; EXPRESSED DURING: 11 growth stages; CONTAINS InterPro DOMAIN/s: Rhodanese-like (InterPro:IPR001763); BEST Arabidopsis thaliana protein match is: unknown protein (TAIR:AT2G17850.1); Has 730 Blast hits to 728 proteins in 227 species: Archae - 18; Bacteria - 429; M…	UP
GWHPDOOQ016975	1.53837	1.75691e-15	9.06587e-14	AT5G22090	#N/A	UP		GWHPDOOQ011819	1.65777	9.48305e-19	4.02362e-17	AT5G42560	abscisic acid-responsive HVA22 family protein | chr5:17014923-17017252 FORWARD				UP		GWHPDOOQ020194	2.36999	8.12158e-07	2.66305e-05	AT5G42900	unknown protein | chr5:17197641-17199793 REVERSE	UP		GWHPDOOQ023910	1.13731	0.000141723	0.00219147	AT1G75660	Symbols: XRN3 | XRN3; 5'-3' exoribonuclease | chr1:28408147-28415117 FORWARD	UP
GWHPDOOQ009752	3.11651	1.90622e-15	9.80949e-14	AT3G06868	#N/A	UP		GWHPDOOQ009910	-1.03412	9.58531e-19	4.05763e-17	AT5G19010	Symbols: MPK16 | MPK16; MAP kinase | chr5:6344789-6348212 REVERSE				DOWN		GWHPDOOQ015606	1.34665	8.64989e-07	2.81083e-05	AT1G60420	DC1 domain-containing protein | chr1:22261888-22264408 FORWARD	UP		GWHPDOOQ014432	-2.03354	0.00014388	0.00222263	AT1G05690	Symbols: BT3 | BT3 (BTB AND TAZ DOMAIN PROTEIN 3); protein binding / transcription regulator | chr1:1707011-1709347 FORWARD	DOWN
GWHPDOOQ015251	-1.07354	1.92574e-15	9.88303e-14	AT4G24610	unknown protein | chr4:12700597-12707899 REVERSE	DOWN		GWHPDOOQ017688	-1.2813	9.63774e-19	4.07045e-17	AT5G58470	Symbols: TAF15b | TAF15b (TBP-ASSOCIATED FACTOR 15b); binding / nucleic acid binding / nucleotide binding / zinc ion binding | chr5:23637707-23640920 REVERSE				DOWN		GWHPDOOQ006457	2.59895	8.73322e-07	2.82609e-05	AT4G11600	Symbols: ATGPX6, PHGPX, LSC803 | ATGPX6 (GLUTATHIONE PEROXIDASE 6); glutathione peroxidase | chr4:7009769-7011375 REVERSE	UP		GWHPDOOQ023470	-1.60116	0.0001492	0.00229577	AT3G13750	Symbols: BGAL1 | BGAL1 (Beta galactosidase 1); beta-galactosidase/ catalytic/ cation binding / heme binding / peroxidase/ sugar binding | chr3:4510965-4516298 FORWARD	DOWN
GWHPDOOQ003907	1.43689	1.99031e-15	1.01592e-13	AT4G25700	Symbols: BETA-OHASE 1, B1, chy1 | BETA-OHASE 1 (BETA-HYDROXYLASE 1); carotene beta-ring hydroxylase | chr4:13093934-13095935 REVERSE	UP		GWHPDOOQ010067	1.03769	1.06249e-18	4.4465e-17	AT4G14770	Symbols: TCX2, ATTCX2 | TCX2 (TESMIN/TSO1-LIKE CXC 2); transcription factor | chr4:8481374-8484825 REVERSE				UP		GWHPDOOQ009152	-1.93605	8.77162e-07	2.83006e-05	AT1G25480	#N/A	DOWN		GWHPDOOQ020283	-2.70769	0.000165762	0.00250639	AT2G18360	hydrolase, alpha/beta fold family protein | chr2:7976712-7979377 REVERSE	DOWN
GWHPDOOQ009389	-1.03781	2.39627e-15	1.21984e-13	AT4G31480	coatomer beta subunit, putative / beta-coat protein, putative / beta-COP, putative | chr4:15264076-15267847 FORWARD	DOWN		GWHPDOOQ018244	1.18693	1.09537e-18	4.57366e-17	AT1G54730	sugar transporter, putative | chr1:20424471-20430051 FORWARD				UP		GWHPDOOQ005139	4.06304	8.8739e-07	2.85796e-05	AT1G20160	Symbols: ATSBT5.2 | ATSBT5.2; identical protein binding / serine-type endopeptidase | chr1:6990794-6993891 REVERSE	UP		GWHPDOOQ004784	-1.79345	0.000166535	0.00251566	AT5G19500	tryptophan/tyrosine permease family protein | chr5:6578952-6581945 FORWARD	DOWN
GWHPDOOQ023649	-2.3121	2.49276e-15	1.26555e-13	AT5G11510	Symbols: MYB3R-4, AtMYB3R4 | MYB3R-4 (myb domain protein 3R-4); DNA binding / transcription coactivator/ transcription factor | chr5:3679808-3684877 FORWARD	DOWN		GWHPDOOQ021239	2.08103	1.11914e-18	4.65178e-17	AT5G63160	#N/A				UP		GWHPDOOQ021114	1.43134	8.90427e-07	2.86265e-05	AT4G24960	Symbols: ATHVA22D, HVA22D | ATHVA22D | chr4:12827937-12829243 FORWARD	UP		GWHPDOOQ021256	3.51792	0.000167832	0.00253169	AT3G48280	#N/A	UP
GWHPDOOQ019598	1.94929	2.51461e-15	1.27322e-13	AT3G07570	#N/A	UP		GWHPDOOQ008360	-1.05063	1.23174e-18	5.09676e-17	AT1G70620	cyclin-related | chr1:26626566-26631104 FORWARD				DOWN		GWHPDOOQ020156	-1.18264	9.19476e-07	2.94037e-05	AT3G19050	Symbols: POK2 | POK2 (PHRAGMOPLAST ORIENTING KINESIN 2); ATP binding / microtubule motor | chr3:6578047-6590188 FORWARD	DOWN		GWHPDOOQ022219	1.81623	0.000168413	0.00253426	AT3G53480	Symbols: PDR9, ATPDR9, ABCG37 | PDR9 (PLEIOTROPIC DRUG RESISTANCE 9); ATPase, coupled to transmembrane movement of substances | chr3:19825307-19831797 FORWARD	UP
GWHPDOOQ010087	2.88657	2.52693e-15	1.27603e-13	AT3G22830	Symbols: AT-HSFA6B, HSFA6B | AT-HSFA6B; DNA binding / transcription factor | chr3:8078820-8081051 FORWARD	UP		GWHPDOOQ008852	1.27731	1.38134e-18	5.70293e-17	AT1G68730	#N/A				UP		GWHPDOOQ005995	1.18635	9.31992e-07	2.97514e-05	AT4G18010	Symbols: IP5PII, AT5PTASE2 | AT5PTASE2 (MYO-INOSITOL POLYPHOSPHATE 5-PHOSPHATASE 2); inositol-polyphosphate 5-phosphatase | chr4:9991012-9994420 REVERSE	UP		GWHPDOOQ010403	-1.79641	0.000180827	0.00269524	AT4G08910	#N/A	DOWN
GWHPDOOQ019146	-1.11632	2.54019e-15	1.27931e-13	AT4G02800	unknown protein | chr4:1250015-1251681 FORWARD	DOWN		GWHPDOOQ015886	1.68666	1.40269e-18	5.77809e-17	AT1G75030	Symbols: ATLP-3 | ATLP-3 | chr1:28174378-28175383 FORWARD				UP		GWHPDOOQ003620	-1.7015	9.47235e-07	3.01848e-05	AT5G17540	transferase family protein | chr5:5781987-5783706 REVERSE	DOWN		GWHPDOOQ020967	1.57114	0.000181457	0.00270206	AT2G41510	Symbols: ATCKX1, CKX1 | CKX1 (CYTOKININ OXIDASE/DEHYDROGENASE 1); cytokinin dehydrogenase | chr2:17314532-17317003 FORWARD	UP
GWHPDOOQ010003	1.63022	2.74329e-15	1.37792e-13	AT2G32120	Symbols: HSP70T-2 | HSP70T-2 (HEAT-SHOCK PROTEIN 70T-2); ATP binding | chr2:13651510-13653920 REVERSE	UP		GWHPDOOQ003284	-1.11752	1.41165e-18	5.80197e-17	AT3G07810	heterogeneous nuclear ribonucleoprotein, putative / hnRNP, putative | chr3:2492293-2495750 FORWARD				DOWN		GWHPDOOQ019077	1.24477	1.01993e-06	3.23306e-05	AT5G09220	Symbols: AAP2 | AAP2 (AMINO ACID PERMEASE 2); amino acid transmembrane transporter | chr5:2866252-2869054 FORWARD	UP		GWHPDOOQ021473	-2.23846	0.000181712	0.00270329	AT5G46550	DNA-binding bromodomain-containing protein | chr5:18884309-18886939 REVERSE	DOWN
GWHPDOOQ022629	1.71721	2.91539e-15	1.46048e-13	AT4G00230	Symbols: XSP1 | XSP1 (xylem serine peptidase 1); identical protein binding / serine-type endopeptidase | chr4:93923-97454 FORWARD	UP		GWHPDOOQ002105	1.83981	1.82327e-18	7.42731e-17	AT3G01510	5'-AMP-activated protein kinase beta-1 subunit-related | chr3:198679-201742 REVERSE				UP		GWHPDOOQ023877	3.70961	1.05543e-06	3.3339e-05	AT4G10120	Symbols: ATSPS4F | ATSPS4F; sucrose-phosphate synthase/ transferase, transferring glycosyl groups | chr4:6314789-6319936 FORWARD	UP		GWHPDOOQ006250	-2.69848	0.000183784	0.00272637	AT1G64500	glutaredoxin family protein | chr1:23953233-23954492 FORWARD	DOWN
GWHPDOOQ007973	-1.67554	2.97732e-15	1.48756e-13	AT3G14470	disease resistance protein (NBS-LRR class), putative | chr3:4857940-4861247 FORWARD	DOWN		GWHPDOOQ021818	1.32956	2.15716e-18	8.72935e-17	AT5G08050	FUNCTIONS IN: molecular_function unknown; INVOLVED IN: biological_process unknown; LOCATED IN: thylakoid, chloroplast thylakoid membrane, chloroplast; EXPRESSED IN: 21 plant structures; EXPRESSED DURING: 13 growth stages; CONTAINS InterPro DOMAIN/s: Protein of unknown function DUF1118 (InterPro:IPR009500), Uncharacterised conserved protein UCP022207 (InterPro:IPR016801); Has 41 Blast hits to 41 p…				UP		GWHPDOOQ002998	1.24543	1.12491e-06	3.53488e-05	AT1G06510	unknown protein | chr1:1992333-1993840 FORWARD	UP		GWHPDOOQ001994	-1.04872	0.000184054	0.00272779	AT5G40645	nitrate-responsive NOI protein, putative | chr5:16280283-16280972 REVERSE	DOWN
GWHPDOOQ013420	-1.09589	3.02106e-15	1.50543e-13	AT4G21270	Symbols: ATK1, KATA, KATAP | ATK1 (ARABIDOPSIS THALIANA KINESIN 1); microtubule motor/ minus-end-directed microtubule motor | chr4:11329363-11334135 REVERSE	DOWN		GWHPDOOQ006210	-3.40067	2.19533e-18	8.84933e-17	AT1G64640	plastocyanin-like domain-containing protein | chr1:24022285-24023196 REVERSE				DOWN		GWHPDOOQ018031	-1.14548	1.15288e-06	3.61024e-05	AT3G45730	unknown protein | chr3:16789980-16790582 FORWARD	DOWN		GWHPDOOQ017434	1.46375	0.00018584	0.00274906	AT3G25860	Symbols: LTA2, PLE2 | LTA2; dihydrolipoyllysine-residue acetyltransferase | chr3:9460560-9462787 FORWARD	UP
GWHPDOOQ015112	-1.59079	3.27183e-15	1.6261e-13	AT2G25737	#N/A	DOWN		GWHPDOOQ008029	-1.0227	2.36162e-18	9.47328e-17	AT5G09760	pectinesterase family protein | chr5:3032375-3034543 FORWARD				DOWN		GWHPDOOQ016690	5.34561	1.17542e-06	3.6618e-05	AT1G20990	#N/A	UP		GWHPDOOQ020977	1.46211	0.000193652	0.00284319	AT2G41430	Symbols: ERD15, LSR1, CID1 | ERD15 (EARLY RESPONSIVE TO DEHYDRATION 15); protein binding | chr2:17269440-17270542 FORWARD	UP
GWHPDOOQ005333	1.97184	3.32701e-15	1.64918e-13	AT3G09390	Symbols: MT2A, ATMT-K, ATMT-1 | MT2A (METALLOTHIONEIN 2A); copper ion binding | chr3:2889486-2890229 REVERSE	UP		GWHPDOOQ003547	2.04587	2.72055e-18	1.08893e-16	AT1G64940	Symbols: CYP89A6 | CYP89A6; electron carrier/ heme binding / iron ion binding / monooxygenase/ oxygen binding | chr1:24123789-24125324 FORWARD				UP		GWHPDOOQ004942	1.67625	1.19503e-06	3.71651e-05	AT5G03760	Symbols: ATCSLA09, CSLA09, ATCSLA9, CSLA9, RAT4 | ATCSLA09; mannan synthase/ transferase, transferring glycosyl groups | chr5:985675-990549 REVERSE	UP		GWHPDOOQ011045	1.19318	0.000210111	0.00304777	AT5G07020	proline-rich family protein | chr5:2180502-2182418 REVERSE	UP
GWHPDOOQ015948	-1.63795	3.35986e-15	1.66111e-13	AT1G80260	#N/A	DOWN		GWHPDOOQ022704	1.78922	3.27459e-18	1.29937e-16	AT5G13920	#N/A				UP		GWHPDOOQ003940	-2.04151	1.27183e-06	3.91499e-05	AT5G52420	unknown protein | chr5:21281773-21282806 FORWARD	DOWN		GWHPDOOQ012722	2.64383	0.00023134	0.0033008	AT4G27280	calcium-binding EF hand family protein | chr4:13663576-13664240 REVERSE	UP
GWHPDOOQ015038	1.33468	3.77329e-15	1.86064e-13	AT5G24870	zinc finger (C3HC4-type RING finger) family protein | chr5:8544785-8547789 REVERSE	UP		GWHPDOOQ012883	1.15667	4.7415e-18	1.86533e-16	AT1G28360	Symbols: ERF12, ATERF12 | ERF12 (ERF DOMAIN PROTEIN 12); DNA binding / transcription factor/ transcription repressor | chr1:9951848-9952740 FORWARD				UP		GWHPDOOQ006528	-1.0582	1.28893e-06	3.96088e-05	AT1G12600	FUNCTIONS IN: molecular_function unknown; INVOLVED IN: biological_process unknown; LOCATED IN: cellular_component unknown; EXPRESSED IN: leaf whorl, petal, male gametophyte, flower, pollen tube; EXPRESSED DURING: L mature pollen stage, 4 anthesis, petal differentiation and expansion stage; CONTAINS InterPro DOMAIN/s: UAA transporter (InterPro:IPR013657); BEST Arabidopsis thaliana protein match is…	DOWN		GWHPDOOQ002927	2.01338	0.000239512	0.00340194	AT3G12060	unknown protein | chr3:3843142-3845150 FORWARD	UP
GWHPDOOQ008882	-1.39967	3.79419e-15	1.86607e-13	AT1G50010	Symbols: TUA2 | TUA2; structural constituent of cytoskeleton | chr1:18517586-18520000 FORWARD	DOWN		GWHPDOOQ002871	1.46076	4.79816e-18	1.88358e-16	AT2G20560	DNAJ heat shock family protein | chr2:8848130-8850010 REVERSE				UP		GWHPDOOQ011546	-1.64681	1.3173e-06	4.0412e-05	AT3G07970	Symbols: QRT2 | QRT2 (QUARTET 2); polygalacturonase | chr3:2541006-2543432 FORWARD	DOWN		GWHPDOOQ019576	1.02866	0.000240781	0.00341688	AT5G59200	pentatricopeptide (PPR) repeat-containing protein | chr5:23888793-23890565 REVERSE	UP
GWHPDOOQ006296	8.2292	3.97053e-15	1.93766e-13	#N/A	#N/A	UP		GWHPDOOQ001824	-1.04792	4.96695e-18	1.94569e-16	AT3G26780	#N/A				DOWN		GWHPDOOQ016537	-1.36832	1.34001e-06	4.09007e-05	AT4G32290	unknown protein | chr4:15589674-15591164 REVERSE	DOWN		GWHPDOOQ021572	-1.19217	0.000255923	0.00360891	AT1G74670	gibberellin-responsive protein, putative | chr1:28053286-28054149 FORWARD	DOWN
GWHPDOOQ022182	3.17845	3.96949e-15	1.93766e-13	AT3G26310	Symbols: CYP71B35 | CYP71B35; electron carrier/ heme binding / iron ion binding / monooxygenase/ oxygen binding | chr3:9641089-9642779 REVERSE	UP		GWHPDOOQ023098	-1.25593	5.21385e-18	2.03806e-16	AT3G61670	unknown protein | chr3:22818589-22822020 FORWARD				DOWN		GWHPDOOQ015607	1.2547	1.41701e-06	4.28178e-05	AT5G42200	zinc finger (C3HC4-type RING finger) family protein | chr5:16860467-16861232 FORWARD	UP		GWHPDOOQ005683	2.06352	0.00025664	0.00361577	AT3G10910	#N/A	UP
GWHPDOOQ001887	5.47682	4.1433e-15	2.01676e-13	AT3G01960	unknown protein | chr3:324581-325087 REVERSE	UP		GWHPDOOQ007157	1.38261	7.17916e-18	2.7944e-16	AT5G67070	Symbols: RALFL34 | RALFL34 (ralf-like 34); signal transducer | chr5:26768020-26768846 FORWARD				UP		GWHPDOOQ013613	-1.5256	1.50432e-06	4.50796e-05	AT1G30950	Symbols: UFO | UFO (UNUSUAL FLORAL ORGANS); transcription factor binding / ubiquitin-protein ligase | chr1:11036180-11037508 FORWARD	DOWN		GWHPDOOQ019780	1.45438	0.000259483	0.003646	AT2G48030	endonuclease/exonuclease/phosphatase family protein | chr2:19647523-19650148 REVERSE	UP
GWHPDOOQ008029	-1.03674	4.23218e-15	2.05473e-13	AT5G09760	pectinesterase family protein | chr5:3032375-3034543 FORWARD	DOWN		GWHPDOOQ008175	1.69251	7.55056e-18	2.92656e-16	AT5G43260	chaperone protein dnaJ-related | chr5:17357377-17358082 REVERSE				UP		GWHPDOOQ010003	1.45741	1.56037e-06	4.65282e-05	AT2G32120	Symbols: HSP70T-2 | HSP70T-2 (HEAT-SHOCK PROTEIN 70T-2); ATP binding | chr2:13651510-13653920 REVERSE	UP		GWHPDOOQ010036	1.2852	0.000267991	0.00372553	AT3G22540	unknown protein | chr3:7984076-7984627 REVERSE	UP
GWHPDOOQ015783	1.03159	4.53658e-15	2.19687e-13	AT1G19660	wound-responsive family protein | chr1:6799981-6802685 REVERSE	UP		GWHPDOOQ004592	-1.43868	8.82953e-18	3.41067e-16	AT3G55430	glycosyl hydrolase family 17 protein / beta-1,3-glucanase, putative | chr3:20549599-20552215 REVERSE				DOWN		GWHPDOOQ011726	1.32534	1.68638e-06	4.99565e-05	AT3G54720	Symbols: AMP1, COP2, HPT, PT | AMP1 (ALTERED MERISTEM PROGRAM 1); carboxypeptidase/ dipeptidase | chr3:20254725-20257848 REVERSE	UP		GWHPDOOQ011061	1.23199	0.000287213	0.00395769	AT2G41640	transferase, transferring glycosyl groups | chr2:17360491-17362535 FORWARD	UP
GWHPDOOQ019903	-1.02226	5.08549e-15	2.45012e-13	AT3G62830	Symbols: UXS2, ATUXS2, AUD1 | AUD1; UDP-glucuronate decarboxylase/ catalytic/ dTDP-glucose 4,6-dehydratase | chr3:23232386-23235567 FORWARD	DOWN		GWHPDOOQ009271	-1.24635	8.8367e-18	3.41067e-16	AT4G03270	Symbols: CYCD6;1 | CYCD6;1 (Cyclin D6;1); cyclin-dependent protein kinase | chr4:1432375-1433691 REVERSE				DOWN		GWHPDOOQ008291	-1.14204	1.70256e-06	5.03534e-05	AT5G63180	pectate lyase family protein | chr5:25340954-25343119 REVERSE	DOWN		GWHPDOOQ006904	-2.95606	0.000306686	0.00418197	AT4G38970	fructose-bisphosphate aldolase, putative | chr4:18163496-18165762 REVERSE	DOWN
GWHPDOOQ002900	-1.19404	5.33655e-15	2.56238e-13	AT5G60860	Symbols: AtRABA1f | AtRABA1f (Arabidopsis Rab GTPase homolog A1f); GTP binding | chr5:24484622-24485705 FORWARD	DOWN		GWHPDOOQ001490	1.17676	1.01644e-17	3.91488e-16	AT5G38420	ribulose bisphosphate carboxylase small chain 2B / RuBisCO small subunit 2B (RBCS-2B) (ATS2B) | chr5:15380945-15382035 REVERSE				UP		GWHPDOOQ012415	-1.13024	1.76089e-06	5.19091e-05	#N/A	#N/A	DOWN		GWHPDOOQ007260	1.07493	0.000314003	0.00425539	AT4G36850	#N/A	UP
GWHPDOOQ017210	3.37458	5.34564e-15	2.56238e-13	#N/A	#N/A	UP		GWHPDOOQ014404	3.24638	1.02538e-17	3.94104e-16	AT4G33090	Symbols: APM1, ATAPM1 | APM1 (AMINOPEPTIDASE M1); aminopeptidase | chr4:15965741-15970456 REVERSE				UP		GWHPDOOQ003483	3.35227	1.7648e-06	5.19397e-05	AT3G01220	Symbols: ATHB20 | ATHB20 (ARABIDOPSIS THALIANA HOMEOBOX PROTEIN 20); DNA binding / transcription factor | chr3:73481-75538 FORWARD	UP		GWHPDOOQ000139	2.29253	0.00031709	0.00428659	AT1G58390	disease resistance protein (CC-NBS-LRR class), putative | chr1:21690962-21694447 REVERSE	UP
GWHPDOOQ023699	-1.37294	5.49532e-15	2.62746e-13	AT3G24460	TMS membrane family protein / tumour differentially expressed (TDE) family protein | chr3:8885818-8893050 REVERSE	DOWN		GWHPDOOQ013747	-2.23118	1.0297e-17	3.9494e-16	AT1G52190	proton-dependent oligopeptide transport (POT) family protein | chr1:19434509-19438971 FORWARD				DOWN		GWHPDOOQ020220	3.5015	1.77179e-06	5.20607e-05	AT4G34131	Symbols: UGT73B3 | UGT73B3 (UDP-glucosyl transferase 73B3); UDP-glycosyltransferase/ abscisic acid glucosyltransferase/ quercetin 3-O-glucosyltransferase/ transferase, transferring hexosyl groups | chr4:16343057-16344818 REVERSE	UP		GWHPDOOQ005579	1.02327	0.000327954	0.00441445	AT3G08970	Symbols: ATERDJ3A, TMS1 | ATERDJ3A; oxidoreductase | chr3:2737537-2740530 FORWARD	UP
GWHPDOOQ018912	3.56906	5.81446e-15	2.77303e-13	AT3G62410	Symbols: CP12-2, CP12 | CP12-2; protein binding | chr3:23090944-23091566 FORWARD	UP		GWHPDOOQ018912	2.74484	1.10568e-17	4.23199e-16	AT3G62410	Symbols: CP12-2, CP12 | CP12-2; protein binding | chr3:23090944-23091566 FORWARD				UP		GWHPDOOQ015083	2.68597	1.90303e-06	5.55562e-05	AT4G31330	unknown protein | chr4:15202296-15203431 FORWARD	UP		GWHPDOOQ012610	-1.12424	0.000336236	0.00450659	AT3G25690	Symbols: CHUP1 | CHUP1 (CHLOROPLAST UNUSUAL POSITIONING 1) | chr3:9353834-9357899 FORWARD	DOWN
GWHPDOOQ019899	1.38053	5.93867e-15	2.82513e-13	AT4G02425	#N/A	UP		GWHPDOOQ008701	-1.15764	1.25406e-17	4.76953e-16	AT2G03480	dehydration-responsive protein-related | chr2:1050938-1054478 FORWARD				DOWN		GWHPDOOQ021323	2.15184	1.93592e-06	5.62444e-05	AT5G40390	Symbols: SIP1 | SIP1 (seed imbibition 1-like); galactinol-sucrose galactosyltransferase/ hydrolase, hydrolyzing O-glycosyl compounds | chr5:16161515-16165357 FORWARD	UP		GWHPDOOQ015101	1.0113	0.000340587	0.0045558	AT5G11480	GTP binding | chr5:3669193-3671574 REVERSE	UP
GWHPDOOQ000802	1.48796	6.86069e-15	3.25555e-13	AT1G15410	aspartate-glutamate racemase family | chr1:5298324-5300927 FORWARD	UP		GWHPDOOQ011030	1.03874	1.29304e-17	4.8981e-16	AT1G08570	Symbols: ACHT4 | ACHT4 (ATYPICAL CYS HIS RICH THIOREDOXIN 4); oxidoreductase, acting on sulfur group of donors, disulfide as acceptor | chr1:2712892-2714734 FORWARD				UP		GWHPDOOQ022439	1.51626	1.98307e-06	5.73493e-05	AT3G15110	unknown protein | chr3:5084278-5085843 REVERSE	UP		GWHPDOOQ010547	1.85944	0.00035548	0.00472418	AT4G14130	Symbols: XTR7 | XTR7 (XYLOGLUCAN ENDOTRANSGLYCOSYLASE 7); hydrolase, acting on glycosyl bonds / hydrolase, hydrolyzing O-glycosyl compounds / xyloglucan:xyloglucosyl transferase | chr4:8137051-8138281 REVERSE	UP
GWHPDOOQ019733	3.57615	7.38016e-15	3.48454e-13	AT2G16990	tetracycline transporter | chr2:7383035-7387854 FORWARD	UP		GWHPDOOQ018253	-1.69386	1.37654e-17	5.19296e-16	AT1G54690	Symbols: HTA3, H2AXB, G-H2AX, GAMMA-H2AX | GAMMA-H2AX (GAMMA HISTONE VARIANT H2AX); DNA binding | chr1:20414316-20415287 REVERSE				DOWN		GWHPDOOQ000716	1.03001	2.01473e-06	5.80677e-05	AT5G54290	cytochrome c biogenesis protein family | chr5:22051037-22054028 FORWARD	UP		GWHPDOOQ015722	1.64391	0.000356571	0.00473467	AT4G36360	Symbols: BGAL3 | BGAL3 (beta-galactosidase 3); beta-galactosidase/ catalytic/ cation binding / sugar binding | chr4:17176342-17181261 REVERSE	UP
GWHPDOOQ011672	4.53686	7.62175e-15	3.58964e-13	AT3G18670	ankyrin repeat family protein | chr3:6424135-6426471 REVERSE	UP		GWHPDOOQ017611	-1.15474	1.4687e-17	5.52929e-16	AT2G40620	bZIP transcription factor family protein | chr2:16954541-16956978 REVERSE				DOWN		GWHPDOOQ018287	4.79687	2.06973e-06	5.93694e-05	#N/A	#N/A	UP		GWHPDOOQ023193	1.59983	0.000371626	0.00491379	AT1G01180	#N/A	UP
GWHPDOOQ008175	2.03892	8.18436e-15	3.84502e-13	AT5G43260	chaperone protein dnaJ-related | chr5:17357377-17358082 REVERSE	UP		GWHPDOOQ003559	1.2442	1.54664e-17	5.79894e-16	AT3G02910	FUNCTIONS IN: molecular_function unknown; INVOLVED IN: biological_process unknown; LOCATED IN: cellular_component unknown; EXPRESSED IN: 23 plant structures; EXPRESSED DURING: 15 growth stages; CONTAINS InterPro DOMAIN/s: Butirosin biosynthesis, BtrG-like (InterPro:IPR013024), AIG2-like (InterPro:IPR009288); BEST Arabidopsis thaliana protein match is: unknown protein (TAIR:AT5G46720.1); Has 210 B…				UP		GWHPDOOQ002381	-2.06449	2.07986e-06	5.95657e-05	AT3G29240	unknown protein | chr3:11191491-11192986 FORWARD	DOWN		GWHPDOOQ003028	1.56758	0.0004205	0.00547696	AT3G23730	xyloglucan:xyloglucosyl transferase, putative / xyloglucan endotransglycosylase, putative / endo-xyloglucan transferase, putative | chr3:8550110-8551335 FORWARD	UP
GWHPDOOQ011039	-1.54143	8.24665e-15	3.86467e-13	AT1G08560	Symbols: SYP111, KN, ATSYP111 | SYP111 (SYNTAXIN OF PLANTS 111); SNAP receptor | chr1:2709632-2710912 REVERSE	DOWN		GWHPDOOQ004043	1.73465	1.56273e-17	5.84734e-16	AT2G22410	pentatricopeptide (PPR) repeat-containing protein | chr2:9509017-9511231 FORWARD				UP		GWHPDOOQ003237	-1.14973	2.17248e-06	6.16472e-05	AT4G12730	Symbols: FLA2 | FLA2 (FASCICLIN-LIKE ARABINOGALACTAN 2) | chr4:7491383-7492876 REVERSE	DOWN		GWHPDOOQ020090	1.28971	0.000421825	0.00548967	AT2G15960	unknown protein | chr2:6947309-6947688 FORWARD	UP
GWHPDOOQ006225	6.43144	9.19852e-15	4.2789e-13	AT4G24050	short-chain dehydrogenase/reductase (SDR) family protein | chr4:12497055-12500128 FORWARD	UP		GWHPDOOQ022759	1.14513	1.79407e-17	6.68573e-16	AT4G00340	Symbols: RLK4 | RLK4 (RECEPTOR-LIKE PROTEIN KINASE 4); protein kinase/ sugar binding | chr4:148814-151686 FORWARD				UP		GWHPDOOQ007260	1.20418	2.18357e-06	6.18507e-05	AT4G36850	#N/A	UP		GWHPDOOQ005484	1.04875	0.000436419	0.00562495	AT3G54100	unknown protein | chr3:20034071-20037953 REVERSE	UP
GWHPDOOQ006295	5.94857	9.30641e-15	4.31845e-13	#N/A	#N/A	UP		GWHPDOOQ019712	-1.17453	2.22529e-17	8.20945e-16	AT1G76160	Symbols: sks5 | sks5 (SKU5 Similar 5); copper ion binding / oxidoreductase | chr1:28577942-28581133 REVERSE				DOWN		GWHPDOOQ004434	2.3254	2.24187e-06	6.33039e-05	AT2G40100	Symbols: LHCB4.3 | LHCB4.3 (light harvesting complex PSII); chlorophyll binding | chr2:16745803-16747400 FORWARD	UP		GWHPDOOQ006188	-2.00878	0.000477351	0.0060566	AT2G46660	Symbols: CYP78A6 | CYP78A6; electron carrier/ heme binding / iron ion binding / monooxygenase/ oxygen binding | chr2:19153328-19155489 REVERSE	DOWN
GWHPDOOQ001894	-1.34097	1.0235e-14	4.72613e-13	AT5G14120	nodulin family protein | chr5:4555949-4558710 FORWARD	DOWN		GWHPDOOQ022223	1.26911	2.24723e-17	8.27375e-16	AT3G17380	meprin and TRAF homology domain-containing protein / MATH domain-containing protein | chr3:5950200-5952235 FORWARD				UP		GWHPDOOQ013833	-1.37929	2.30598e-06	6.47106e-05	AT1G14520	#N/A	DOWN		GWHPDOOQ009292	-1.46475	0.000482561	0.00610298	AT1G31050	transcription factor | chr1:11075627-11078008 REVERSE	DOWN
GWHPDOOQ006924	-1.02244	1.06643e-14	4.9067e-13	AT5G65620	peptidase M3 family protein / thimet oligopeptidase family protein | chr5:26221932-26225903 FORWARD	DOWN		GWHPDOOQ018246	2.24677	2.35393e-17	8.61484e-16	AT3G05140	Symbols: RBK2 | RBK2 (Rop Binding protein Kinases 2); ATP binding / kinase/ protein kinase/ protein serine/threonine kinase | chr3:1435698-1438341 REVERSE				UP		GWHPDOOQ000261	-1.09163	2.3413e-06	6.54208e-05	AT3G20150	kinesin motor family protein | chr3:7031332-7036499 FORWARD	DOWN		GWHPDOOQ022194	3.27022	0.000483491	0.00610947	AT4G10250	Symbols: ATHSP22.0 | ATHSP22.0 | chr4:6370343-6371291 FORWARD	UP
GWHPDOOQ023289	-1.02238	1.0704e-14	4.9067e-13	AT3G43220	phosphoinositide phosphatase family protein | chr3:15196863-15203062 REVERSE	DOWN		GWHPDOOQ007780	-1.36921	2.74347e-17	9.98082e-16	AT5G09960	unknown protein | chr5:3106320-3107829 FORWARD				DOWN		GWHPDOOQ014404	1.77757	2.34214e-06	6.54208e-05	AT4G33090	Symbols: APM1, ATAPM1 | APM1 (AMINOPEPTIDASE M1); aminopeptidase | chr4:15965741-15970456 REVERSE	UP		GWHPDOOQ002998	1.01914	0.000484287	0.00611003	AT1G06510	unknown protein | chr1:1992333-1993840 FORWARD	UP
GWHPDOOQ001205	4.69755	1.21316e-14	5.53424e-13	AT1G13950	Symbols: EIF-5A, ELF5A-1, ATELF5A-1, EIF5A | ELF5A-1 (EUKARYOTIC ELONGATION FACTOR 5A-1); translation initiation factor | chr1:4773576-4774867 FORWARD	UP		GWHPDOOQ018654	1.07319	2.77732e-17	1.0084e-15	AT5G12950	catalytic | chr5:4092953-4096975 FORWARD				UP		GWHPDOOQ016036	3.97082	2.36988e-06	6.60349e-05	AT1G18210	calcium-binding protein, putative | chr1:6267969-6268828 REVERSE	UP		GWHPDOOQ000750	-1.63984	0.000492834	0.00617814	AT3G09110	#N/A	DOWN
GWHPDOOQ016756	1.93236	1.21135e-14	5.53424e-13	AT5G02420	unknown protein | chr5:523389-524076 FORWARD	UP		GWHPDOOQ015094	1.12751	3.36717e-17	1.2106e-15	AT4G32690	Symbols: GLB3 | GLB3; oxygen transporter | chr4:15765402-15767106 FORWARD				UP		GWHPDOOQ023760	-2.52536	2.37142e-06	6.60349e-05	AT3G60530	zinc finger (GATA type) family protein | chr3:22373215-22374387 FORWARD	DOWN		GWHPDOOQ019049	1.78318	0.000548793	0.00676217	AT4G34880	amidase family protein | chr4:16615549-16617424 FORWARD	UP
GWHPDOOQ008418	2.42732	1.24126e-14	5.64879e-13	AT1G23740	oxidoreductase, zinc-binding dehydrogenase family protein | chr1:8398115-8399749 REVERSE	UP		GWHPDOOQ002169	-1.09069	3.45415e-17	1.23945e-15	AT5G40150	peroxidase, putative | chr5:16059509-16061043 REVERSE				DOWN		GWHPDOOQ000675	4.08709	2.37545e-06	6.60457e-05	AT3G54070	ankyrin repeat family protein | chr3:20021330-20023603 REVERSE	UP		GWHPDOOQ015331	1.18032	0.000551549	0.00678414	AT1G58330	Symbols: ZW2 | ZW2 | chr1:21641130-21642041 FORWARD	UP
GWHPDOOQ003547	1.98869	1.44025e-14	6.52293e-13	AT1G64940	Symbols: CYP89A6 | CYP89A6; electron carrier/ heme binding / iron ion binding / monooxygenase/ oxygen binding | chr1:24123789-24125324 FORWARD	UP		GWHPDOOQ011039	-1.0935	3.53108e-17	1.26458e-15	AT1G08560	Symbols: SYP111, KN, ATSYP111 | SYP111 (SYNTAXIN OF PLANTS 111); SNAP receptor | chr1:2709632-2710912 REVERSE				DOWN		GWHPDOOQ001205	2.76403	2.52963e-06	6.97961e-05	AT1G13950	Symbols: EIF-5A, ELF5A-1, ATELF5A-1, EIF5A | ELF5A-1 (EUKARYOTIC ELONGATION FACTOR 5A-1); translation initiation factor | chr1:4773576-4774867 FORWARD	UP		GWHPDOOQ014859	1.13128	0.000585634	0.00711419	AT1G71960	ABC transporter family protein | chr1:27082394-27088248 REVERSE	UP
GWHPDOOQ004492	5.90552	1.6372e-14	7.36195e-13	AT1G07400	#N/A	UP		GWHPDOOQ015834	-2.93307	3.54277e-17	1.2663e-15	AT1G75250	Symbols: ATRL6 | ATRL6 (ARABIDOPSIS RAD-LIKE 6); transcription factor | chr1:28245073-28245453 REVERSE				DOWN		GWHPDOOQ016931	1.32795	2.57437e-06	7.07071e-05	AT2G27290	unknown protein | chr2:11678400-11679797 REVERSE	UP		GWHPDOOQ018606	-2.29067	0.000590193	0.00715295	AT2G01870	unknown protein | chr2:389470-390405 REVERSE	DOWN
GWHPDOOQ002419	-1.38288	1.66801e-14	7.48265e-13	AT5G15530	Symbols: BCCP2, CAC1-B | BCCP2 (BIOTIN CARBOXYL CARRIER PROTEIN 2); biotin binding | chr5:5038751-5040840 FORWARD	DOWN		GWHPDOOQ013166	1.10807	3.56499e-17	1.27177e-15	AT2G34430	Symbols: LHB1B1, LHCB1.4 | LHB1B1; chlorophyll binding | chr2:14524756-14525763 FORWARD				UP		GWHPDOOQ023467	-2.77553	2.85558e-06	7.76065e-05	AT5G56880	unknown protein | chr5:23009098-23009709 REVERSE	DOWN		GWHPDOOQ003960	1.18417	0.00059668	0.00721486	AT5G52390	photoassimilate-responsive protein, putative | chr5:21263936-21265264 REVERSE	UP
GWHPDOOQ015119	-1.0558	1.83325e-14	8.20445e-13	AT5G25757	#N/A	DOWN		GWHPDOOQ020410	1.07049	4.41592e-17	1.56923e-15	AT5G64440	Symbols: AtFAAH | AtFAAH (Arabidopsis thaliana fatty acid amide hydrolase); N-(long-chain-acyl)ethanolamine deacylase/ amidase | chr5:25765750-25770500 FORWARD				UP		GWHPDOOQ018962	4.20917	2.88236e-06	7.80999e-05	AT4G08950	Symbols: EXO | EXO (EXORDIUM) | chr4:5740297-5741524 FORWARD	UP		GWHPDOOQ006237	-1.14106	0.000601837	0.00726044	AT4G10850	nodulin MtN3 family protein | chr4:6674998-6676981 FORWARD	DOWN
GWHPDOOQ000259	-1.12576	2.01134e-14	8.94053e-13	AT5G55540	Symbols: TRN1, LOP1 | TRN1 (TORNADO 1) | chr5:22496196-22500543 REVERSE	DOWN		GWHPDOOQ020169	1.22604	4.69266e-17	1.66435e-15	AT2G15890	Symbols: MEE14 | MEE14 (maternal effect embryo arrest 14) | chr2:6920369-6922025 REVERSE				UP		GWHPDOOQ011988	4.10891	2.91323e-06	7.87946e-05	AT3G10020	unknown protein | chr3:3091043-3091766 REVERSE	UP		GWHPDOOQ004260	1.32725	0.000607555	0.0073238	AT3G56400	Symbols: WRKY70, ATWRKY70 | WRKY70; transcription factor/ transcription repressor | chr3:20908928-20910481 REVERSE	UP
GWHPDOOQ005062	1.561	2.01193e-14	8.94053e-13	AT1G13170	Symbols: ORP1D | ORP1D (OSBP(OXYSTEROL BINDING PROTEIN)-RELATED PROTEIN 1D); oxysterol binding | chr1:4488625-4492581 REVERSE	UP		GWHPDOOQ022187	1.66752	5.3757e-17	1.89928e-15	AT1G68330	unknown protein | chr1:25610923-25612202 FORWARD				UP		GWHPDOOQ024145	1.6796	3.07708e-06	8.22674e-05	ATMG01360	Symbols: COX1 | cytochrome c oxidase subunit 1 | chrM:349830-351413 REVERSE	UP		GWHPDOOQ001332	1.04317	0.000610575	0.00734328	AT4G19810	glycosyl hydrolase family 18 protein | chr4:10763934-10765753 REVERSE	UP
GWHPDOOQ014228	4.72872	2.0041e-14	8.94053e-13	AT3G51970	Symbols: AtSAT1 | AtSAT1 (Arabidopsis thaliana sterol O-acyltransferase 1); acyltransferase | chr3:19284339-19285582 FORWARD	UP		GWHPDOOQ013196	1.08857	6.2806e-17	2.19785e-15	AT1G17080	unknown protein | chr1:5840269-5841606 REVERSE				UP		GWHPDOOQ006934	1.16597	3.09852e-06	8.27072e-05	AT5G65660	hydroxyproline-rich glycoprotein family protein | chr5:26245249-26246379 REVERSE	UP		GWHPDOOQ002616	1.07007	0.000611875	0.00734765	AT2G20870	cell wall protein precursor, putative | chr2:8981988-8982712 REVERSE	UP
GWHPDOOQ019931	-1.21483	2.05226e-14	9.09836e-13	AT4G02320	pectinesterase family protein | chr4:1022725-1026118 REVERSE	DOWN		GWHPDOOQ014081	-1.42	6.59305e-17	2.29844e-15	AT3G14310	Symbols: ATPME3 | ATPME3; pectinesterase | chr3:4771902-4775119 REVERSE				DOWN		GWHPDOOQ017427	-1.32587	3.10266e-06	8.27072e-05	AT3G62630	FUNCTIONS IN: molecular_function unknown; INVOLVED IN: biological_process unknown; LOCATED IN: cellular_component unknown; EXPRESSED IN: 22 plant structures; EXPRESSED DURING: 14 growth stages; CONTAINS InterPro DOMAIN/s: Protein of unknown function DUF1645 (InterPro:IPR012442); BEST Arabidopsis thaliana protein match is: calmodulin-binding protein (TAIR:AT2G15760.1); Has 207 Blast hits to 197 pr…	DOWN		GWHPDOOQ001424	-1.58564	0.000674506	0.00800179	AT4G25780	pathogenesis-related protein, putative | chr4:13121068-13121955 FORWARD	DOWN
GWHPDOOQ008364	1.80156	2.11787e-14	9.36722e-13	AT1G70640	#N/A	UP		GWHPDOOQ005475	1.34659	8.43287e-17	2.91768e-15	AT3G54040	photoassimilate-responsive protein-related | chr3:20013761-20015437 REVERSE				UP		GWHPDOOQ023648	-1.09894	3.12352e-06	8.30188e-05	AT4G32730	Symbols: PC-MYB1, MYB3R-1, ATMYB3R-1, ATMYB3R1 | PC-MYB1; DNA binding / transcription coactivator/ transcription factor | chr4:15790345-15795854 FORWARD	DOWN		GWHPDOOQ001055	-2.36354	0.000685691	0.00810385	AT5G20410	Symbols: MGD2, ATMGD2 | MGD2; 1,2-diacylglycerol 3-beta-galactosyltransferase/ UDP-galactosyltransferase/ transferase, transferring glycosyl groups | chr5:6896576-6898783 FORWARD	DOWN
GWHPDOOQ006025	1.11384	2.1615e-14	9.53304e-13	AT4G17100	#N/A	UP		GWHPDOOQ017540	1.53412	8.73973e-17	3.01817e-15	AT1G11910	aspartyl protease family protein | chr1:4016784-4020983 REVERSE				UP		GWHPDOOQ011321	2.30625	3.20297e-06	8.50054e-05	AT1G34540	Symbols: CYP94D1 | CYP94D1; electron carrier/ heme binding / iron ion binding / monooxygenase/ oxygen binding | chr1:12637054-12638550 FORWARD	UP		GWHPDOOQ012291	-1.11852	0.000697176	0.00819639	AT5G02580	unknown protein | chr5:579852-580787 FORWARD	DOWN
GWHPDOOQ009029	1.47301	2.16545e-14	9.53304e-13	AT1G23180	armadillo/beta-catenin repeat family protein | chr1:8215721-8219584 FORWARD	UP		GWHPDOOQ006401	2.29489	8.9552e-17	3.08677e-15	AT4G23493	unknown protein | chr4:12256180-12257039 REVERSE				UP		GWHPDOOQ008307	3.71322	3.34734e-06	8.87069e-05	AT3G01680	unknown protein | chr3:251981-255513 FORWARD	UP		GWHPDOOQ010976	1.71468	0.000730244	0.00852796	AT4G35160	O-methyltransferase family 2 protein | chr4:16730760-16732811 REVERSE	UP
GWHPDOOQ013166	1.15352	2.18392e-14	9.59199e-13	AT2G34430	Symbols: LHB1B1, LHCB1.4 | LHB1B1; chlorophyll binding | chr2:14524756-14525763 FORWARD	UP		GWHPDOOQ008705	1.26373	9.26307e-17	3.18691e-15	AT1G26470	FUNCTIONS IN: molecular_function unknown; INVOLVED IN: regulation of transcription; LOCATED IN: nucleus, H4/H2A histone acetyltransferase complex; EXPRESSED IN: 23 plant structures; EXPRESSED DURING: 15 growth stages; CONTAINS InterPro DOMAIN/s: CT20 (InterPro:IPR012423); Has 39 Blast hits to 39 proteins in 17 species: Archae - 0; Bacteria - 0; Metazoa - 24; Fungi - 0; Plants - 15; Viruses - 0; O…				UP		GWHPDOOQ012897	1.38593	3.38987e-06	8.95719e-05	AT2G20560	DNAJ heat shock family protein | chr2:8848130-8850010 REVERSE	UP		GWHPDOOQ022486	2.18165	0.00073027	0.00852796	AT1G53270	ABC transporter family protein | chr1:19862878-19864650 FORWARD	UP
GWHPDOOQ016815	1.14028	2.23555e-14	9.79596e-13	AT1G08250	Symbols: ADT6 | ADT6 (arogenate dehydratase 6); arogenate dehydratase/ prephenate dehydratase | chr1:2588857-2590301 REVERSE	UP		GWHPDOOQ003900	1.52782	9.46187e-17	3.24923e-15	#N/A	#N/A				UP		GWHPDOOQ009830	7.20199	3.45992e-06	9.11566e-05	AT3G21460	#N/A	UP		GWHPDOOQ000443	1.26047	0.000799835	0.00920338	AT3G20395	#N/A	UP
GWHPDOOQ005615	-1.11647	2.39606e-14	1.04508e-12	AT3G25860	Symbols: LTA2, PLE2 | LTA2; dihydrolipoyllysine-residue acetyltransferase | chr3:9460560-9462787 FORWARD	DOWN		GWHPDOOQ006458	1.09614	1.06909e-16	3.6508e-15	AT4G11600	Symbols: ATGPX6, PHGPX, LSC803 | ATGPX6 (GLUTATHIONE PEROXIDASE 6); glutathione peroxidase | chr4:7009769-7011375 REVERSE				UP		GWHPDOOQ008472	-6.30374	3.50488e-06	9.22068e-05	AT5G56660	#N/A	DOWN		GWHPDOOQ009504	-1.10448	0.000836926	0.00955313	AT3G17130	invertase/pectin methylesterase inhibitor family protein | chr3:5844495-5845046 REVERSE	DOWN
GWHPDOOQ018760	4.17251	2.42967e-14	1.0573e-12	AT5G63710	leucine-rich repeat transmembrane protein kinase, putative | chr5:25499414-25502798 FORWARD	UP		GWHPDOOQ003237	-1.65966	1.1184e-16	3.80543e-15	AT4G12730	Symbols: FLA2 | FLA2 (FASCICLIN-LIKE ARABINOGALACTAN 2) | chr4:7491383-7492876 REVERSE				DOWN		GWHPDOOQ002808	-1.05515	3.51453e-06	9.23265e-05	AT2G32950	Symbols: COP1, ATCOP1, DET340, FUS1, EMB168 | COP1 (CONSTITUTIVE PHOTOMORPHOGENIC 1); protein binding / ubiquitin-protein ligase | chr2:13977933-13983535 FORWARD	DOWN		GWHPDOOQ017356	1.07642	0.000838258	0.00956137	AT1G09090	Symbols: ATRBOHB | ATRBOHB (respiratory burst oxidase homolog B); FAD binding / calcium ion binding / electron carrier/ iron ion binding / oxidoreductase/ oxidoreductase, acting on NADH or NADPH, with oxygen as acceptor / peroxidase | chr1:2932739-2936586 FORWARD	UP
GWHPDOOQ023292	-1.17445	2.46572e-14	1.07052e-12	AT3G43190	Symbols: SUS4, ATSUS4 | SUS4; UDP-glycosyltransferase/ sucrose synthase/ transferase, transferring glycosyl groups | chr3:15179020-15183989 REVERSE	DOWN		GWHPDOOQ009652	1.72812	1.25906e-16	4.27569e-15	#N/A	#N/A				UP		GWHPDOOQ012524	2.8982	3.63855e-06	9.51702e-05	AT1G31200	Symbols: ATPP2-A9 | ATPP2-A9 (Phloem protein 2-A9); carbohydrate binding | chr1:11146923-11147678 REVERSE	UP		GWHPDOOQ012737	2.82131	0.000845054	0.00962491	AT1G18100	Symbols: E12A11 | E12A11; phosphatidylethanolamine binding | chr1:6227217-6230188 REVERSE	UP
GWHPDOOQ016036	8.71723	2.6702e-14	1.15399e-12	AT1G18210	calcium-binding protein, putative | chr1:6267969-6268828 REVERSE	UP		GWHPDOOQ011740	-1.40049	1.31488e-16	4.457e-15	AT5G06530	ABC transporter family protein | chr5:1989747-1994824 REVERSE				DOWN		GWHPDOOQ008687	3.54976	3.68295e-06	9.61925e-05	AT5G61250	Symbols: AtGUS1 | AtGUS1 (Arabidopsis thaliana glucuronidase 1); beta-glucuronidase | chr5:24632154-24635303 REVERSE	UP		GWHPDOOQ021439	-1.87617	0.00085366	0.00969478	AT1G74790	catalytic | chr1:28098765-28101896 FORWARD	DOWN
GWHPDOOQ007283	1.18679	2.88822e-14	1.24536e-12	AT4G36730	Symbols: GBF1 | GBF1; sequence-specific DNA binding / transcription factor | chr4:17309612-17312488 REVERSE	UP		GWHPDOOQ000995	1.0447	1.53023e-16	5.17743e-15	AT1G15740	leucine-rich repeat family protein | chr1:5410908-5414919 FORWARD				UP		GWHPDOOQ006515	1.60957	3.94082e-06	0.00010219	AT1G33720	Symbols: CYP76C6 | CYP76C6; electron carrier/ heme binding / iron ion binding / monooxygenase/ oxygen binding | chr1:12220897-12224000 REVERSE	UP		GWHPDOOQ023705	-1.34668	0.000911169	0.0102441	AT3G24430	Symbols: HCF101 | HCF101 (HIGH-CHLOROPHYLL-FLUORESCENCE 101); ATP binding | chr3:8868583-8872201 REVERSE	DOWN
GWHPDOOQ010972	1.89418	2.98108e-14	1.28184e-12	#N/A	#N/A	UP		GWHPDOOQ009490	1.16709	1.77848e-16	5.99528e-15	AT3G06510	Symbols: SFR2 | SFR2 (SENSITIVE TO FREEZING 2); beta-glucosidase/ hydrolase, hydrolyzing O-glycosyl compounds | chr3:2016385-2019677 FORWARD				UP		GWHPDOOQ011061	2.20461	3.96657e-06	0.000102711	AT2G41640	transferase, transferring glycosyl groups | chr2:17360491-17362535 FORWARD	UP		GWHPDOOQ000768	1.16726	0.000922963	0.0103323	AT1G12210	Symbols: RFL1 | RFL1 (RPS5-like 1); ATP binding / protein binding | chr1:4140948-4143605 FORWARD	UP
GWHPDOOQ014859	1.83339	2.98639e-14	1.28184e-12	AT1G71960	ABC transporter family protein | chr1:27082394-27088248 REVERSE	UP		GWHPDOOQ016048	-1.01375	1.92904e-16	6.4909e-15	AT2G26570	unknown protein | chr2:11299144-11302191 FORWARD				DOWN		GWHPDOOQ011317	2.15324	4.19364e-06	0.000107819	AT5G07050	LOCATED IN: membrane; CONTAINS InterPro DOMAIN/s: Protein of unknown function DUF6, transmembrane (InterPro:IPR000620); BEST Arabidopsis thaliana protein match is: nodulin MtN21 family protein (TAIR:AT2G40900.1); Has 2288 Blast hits to 2270 proteins in 280 species: Archae - 23; Bacteria - 774; Metazoa - 5; Fungi - 0; Plants - 641; Viruses - 0; Other Eukaryotes - 845 (source: NCBI BLink). | chr5:2…	UP		GWHPDOOQ014003	-1.1285	0.000926143	0.0103458	AT1G72540	protein kinase, putative | chr1:27314932-27316669 REVERSE	DOWN
GWHPDOOQ009832	6.88484	3.03045e-14	1.2978e-12	AT4G15680	glutaredoxin family protein | chr4:8931652-8932295 FORWARD	UP		GWHPDOOQ006892	-1.59868	2.32595e-16	7.72736e-15	AT2G44710	RNA recognition motif (RRM)-containing protein | chr2:18432719-18437132 FORWARD				DOWN		GWHPDOOQ007065	1.03183	4.30193e-06	0.00011029	AT4G37470	hydrolase, alpha/beta fold family protein | chr4:17616659-17618473 REVERSE	UP		GWHPDOOQ019158	1.96755	0.000939053	0.0104454	AT4G02725	#N/A	UP
GWHPDOOQ004005	1.21653	3.03766e-14	1.29794e-12	AT5G62020	Symbols: AT-HSFB2A, HSFB2A | AT-HSFB2A; DNA binding / transcription factor | chr5:24916089-24917643 FORWARD	UP		GWHPDOOQ002492	-1.00464	2.65723e-16	8.74887e-15	AT5G38880	unknown protein | chr5:15563306-15569194 REVERSE				DOWN		GWHPDOOQ023649	-2.22205	4.37531e-06	0.000111855	AT5G11510	Symbols: MYB3R-4, AtMYB3R4 | MYB3R-4 (myb domain protein 3R-4); DNA binding / transcription coactivator/ transcription factor | chr5:3679808-3684877 FORWARD	DOWN		GWHPDOOQ000927	1.08523	0.000999702	0.0109953	AT5G58070	Symbols: ATTIL, TIL | TIL (TEMPERATURE-INDUCED LIPOCALIN); binding / transporter | chr5:23500061-23501209 REVERSE	UP
GWHPDOOQ006673	-2.12894	3.08267e-14	1.3142e-12	AT1G62500	protease inhibitor/seed storage/lipid transfer protein (LTP) family protein | chr1:23132045-23133502 FORWARD	DOWN		GWHPDOOQ010973	-1.08543	2.68506e-16	8.82468e-15	AT3G03800	Symbols: SYP131, ATSYP131 | SYP131 (SYNTAXIN OF PLANTS 131); SNAP receptor | chr3:969107-971460 FORWARD				DOWN		GWHPDOOQ000583	1.05229	4.39458e-06	0.000112031	AT5G54530	unknown protein | chr5:22152725-22154429 FORWARD	UP		GWHPDOOQ002733	1.40334	0.00102331	0.0112	AT1G05260	Symbols: RCI3, RCI3A | RCI3 (RARE COLD INDUCIBLE GENE 3); peroxidase | chr1:1529767-1531439 FORWARD	UP
GWHPDOOQ008425	-1.26069	3.28404e-14	1.3969e-12	AT1G23790	unknown protein | chr1:8409963-8412041 FORWARD	DOWN		GWHPDOOQ021404	-1.89719	3.09117e-16	1.00872e-14	AT5G40230	nodulin-related | chr5:16079648-16081735 REVERSE				DOWN		GWHPDOOQ023179	3.93412	4.57402e-06	0.000116115	AT2G46630	unknown protein | chr2:19145529-19146713 FORWARD	UP		GWHPDOOQ002168	1.51317	0.00102767	0.0112399	AT5G14930	Symbols: SAG101 | SAG101 (SENESCENCE-ASSOCIATED GENE 101); carboxylesterase/ triacylglycerol lipase | chr5:4828641-4830955 FORWARD	UP
GWHPDOOQ022798	4.92185	3.45021e-14	1.46428e-12	AT2G14830	unknown protein | chr2:6362524-6365818 FORWARD	UP		GWHPDOOQ003239	1.33758	3.51062e-16	1.14154e-14	AT4G14540	Symbols: NF-YB3 | NF-YB3 (NUCLEAR FACTOR Y, SUBUNIT B3); transcription factor | chr4:8344616-8345218 FORWARD				UP		GWHPDOOQ013931	-1.00635	4.62293e-06	0.000117192	AT3G13890	Symbols: MYB26, ATMYB26, MS35 | ATMYB26 (MYB DOMAIN PROTEIN 26); DNA binding / transcription factor | chr3:4576744-4578027 REVERSE	DOWN		GWHPDOOQ021239	2.27852	0.00103955	0.0113461	AT5G63160	#N/A	UP
GWHPDOOQ002407	-1.03837	3.48915e-14	1.47749e-12	AT5G15470	Symbols: GAUT14 | GAUT14 (Galacturonosyltransferase 14); polygalacturonate 4-alpha-galacturonosyltransferase/ transferase, transferring glycosyl groups / transferase, transferring hexosyl groups | chr5:5021010-5024742 REVERSE	DOWN		GWHPDOOQ018055	-1.03574	3.79091e-16	1.23051e-14	AT2G28520	Symbols: VHA-A1 | VHA-A1 (VACUOLAR PROTON ATPASE A 1); ATPase | chr2:12209896-12215895 FORWARD				DOWN		GWHPDOOQ009863	-4.09338	5.09567e-06	0.000128278	AT4G15630	integral membrane family protein | chr4:8917430-8918852 FORWARD	DOWN		GWHPDOOQ014683	1.56516	0.00107471	0.0116248	AT1G05160	Symbols: CYP88A3, ATKAO1, KAO1 | CYP88A3 (CYTOCHROME P450 88 A3); ent-kaurenoate oxidase/ oxygen binding | chr1:1487378-1490947 REVERSE	UP
GWHPDOOQ018950	-1.20683	3.59539e-14	1.51907e-12	AT1G02730	Symbols: ATCSLD5, CSLD5 | ATCSLD5; 1,4-beta-D-xylan synthase/ cellulose synthase | chr1:594573-598657 REVERSE	DOWN		GWHPDOOQ014012	-1.0534	3.99721e-16	1.2929e-14	AT1G19110	inter-alpha-trypsin inhibitor heavy chain-related | chr1:6602126-6605908 FORWARD				DOWN		GWHPDOOQ020095	2.76949	5.12235e-06	0.00012877	AT1G49470	unknown protein | chr1:18310494-18311634 FORWARD	UP		GWHPDOOQ020495	2.36808	0.00110558	0.0118931	AT1G53600	#N/A	UP
GWHPDOOQ009724	9.73691	3.63433e-14	1.5321e-12	#N/A	#N/A	UP		GWHPDOOQ018243	-1.00353	4.2748e-16	1.37542e-14	AT1G54730	sugar transporter, putative | chr1:20424471-20430051 FORWARD				DOWN		GWHPDOOQ005197	1.95313	5.14745e-06	0.000129222	AT3G54450	#N/A	UP		GWHPDOOQ015063	2.98095	0.00111989	0.0120306	AT4G31240	INVOLVED IN: cell redox homeostasis; LOCATED IN: cellular_component unknown; EXPRESSED IN: 21 plant structures; EXPRESSED DURING: 9 growth stages; CONTAINS InterPro DOMAIN/s: Thioredoxin fold (InterPro:IPR012335), Thioredoxin-like (InterPro:IPR017936), Thioredoxin-like fold (InterPro:IPR012336), C1-like (InterPro:IPR011424); BEST Arabidopsis thaliana protein match is: DC1 domain-containing protei…	UP
GWHPDOOQ013776	-4.76758	3.65862e-14	1.5389e-12	#N/A	#N/A	DOWN		GWHPDOOQ017018	-1.37068	4.98572e-16	1.59856e-14	AT3G43610	tubulin binding | chr3:15517680-15524087 REVERSE				DOWN		GWHPDOOQ006789	-1.60024	5.77595e-06	0.000143212	AT2G38290	Symbols: ATAMT2, AMT2;1 | ATAMT2 (AMMONIUM TRANSPORTER 2); ammonium transmembrane transporter/ high affinity secondary active ammonium transmembrane transporter | chr2:16039475-16042383 REVERSE	DOWN		GWHPDOOQ007141	-1.14159	0.00112646	0.0120929	AT4G36930	Symbols: SPT | SPT (SPATULA); DNA binding / transcription factor | chr4:17414127-17416294 FORWARD	DOWN
GWHPDOOQ009881	2.48745	3.69322e-14	1.55e-12	AT3G21550	unknown protein | chr3:7591483-7592322 REVERSE	UP		GWHPDOOQ009895	-1.12004	5.06623e-16	1.62155e-14	AT1G64570	FUNCTIONS IN: molecular_function unknown; INVOLVED IN: biological_process unknown; LOCATED IN: cellular_component unknown; EXPRESSED IN: 22 plant structures; EXPRESSED DURING: 13 growth stages; CONTAINS InterPro DOMAIN/s: Homeodomain-like (InterPro:IPR009057); Has 1675 Blast hits to 1424 proteins in 225 species: Archae - 2; Bacteria - 192; Metazoa - 559; Fungi - 257; Plants - 67; Viruses - 46; Ot…				DOWN		GWHPDOOQ000688	1.79239	5.88169e-06	0.000145634	AT4G10270	wound-responsive family protein | chr4:6374734-6375210 FORWARD	UP		GWHPDOOQ011019	1.03387	0.00113778	0.0121811	AT5G15120	unknown protein | chr5:4898737-4900581 FORWARD	UP
GWHPDOOQ023147	-1.06587	3.71299e-14	1.55485e-12	AT2G46520	cellular apoptosis susceptibility protein, putative / importin-alpha re-exporter, putative | chr2:19096768-19100272 FORWARD	DOWN		GWHPDOOQ007283	1.11645	5.1e-16	1.62669e-14	AT4G36730	Symbols: GBF1 | GBF1; sequence-specific DNA binding / transcription factor | chr4:17309612-17312488 REVERSE				UP		GWHPDOOQ001691	1.12018	6.2179e-06	0.000152706	AT5G40850	Symbols: UPM1 | UPM1 (UROPHORPHYRIN METHYLASE 1); uroporphyrin-III C-methyltransferase | chr5:16366470-16369099 FORWARD	UP		GWHPDOOQ017160	-3.33852	0.00115103	0.0123058	AT5G12170	unknown protein | chr5:3931562-3935129 FORWARD	DOWN
GWHPDOOQ010527	1.11703	3.7554e-14	1.56913e-12	AT4G13830	Symbols: J20 | J20 (DNAJ-LIKE 20); heat shock protein binding | chr4:8011424-8012780 FORWARD	UP		GWHPDOOQ014801	-1.09296	5.16053e-16	1.64314e-14	AT1G34430	Symbols: EMB3003 | EMB3003 (embryo defective 3003); acyltransferase/ dihydrolipoyllysine-residue acetyltransferase/ protein binding | chr1:12587752-12590192 REVERSE				DOWN		GWHPDOOQ011168	-1.06027	6.92211e-06	0.000167731	AT3G57060	binding | chr3:21114798-21121051 REVERSE	DOWN		GWHPDOOQ011671	2.21049	0.00115536	0.0123356	AT3G18670	ankyrin repeat family protein | chr3:6424135-6426471 REVERSE	UP
GWHPDOOQ018620	-1.05726	3.96074e-14	1.65127e-12	AT5G12860	Symbols: DiT1 | DiT1 (dicarboxylate transporter 1); oxoglutarate:malate antiporter | chr5:4059686-4061950 REVERSE	DOWN		GWHPDOOQ019985	1.25621	6.13572e-16	1.9402e-14	AT2G23090	unknown protein | chr2:9829450-9830410 REVERSE				UP		GWHPDOOQ014596	2.65826	6.92238e-06	0.000167731	AT3G43660	nodulin, putative | chr3:15565224-15566047 FORWARD	UP		GWHPDOOQ009065	2.09162	0.00118357	0.0125944	AT1G68520	zinc finger (B-box type) family protein | chr1:25709114-25710907 REVERSE	UP
GWHPDOOQ018667	2.50631	4.1745e-14	1.73274e-12	AT3G20810	transcription factor jumonji (jmjC) domain-containing protein | chr3:7275674-7278379 FORWARD	UP		GWHPDOOQ018785	1.29478	6.16727e-16	1.94682e-14	AT2G40980	LOCATED IN: plasma membrane; EXPRESSED IN: 22 plant structures; EXPRESSED DURING: 13 growth stages; CONTAINS InterPro DOMAIN/s: Protein kinase-like (InterPro:IPR011009); Has 152 Blast hits to 139 proteins in 56 species: Archae - 0; Bacteria - 74; Metazoa - 0; Fungi - 0; Plants - 60; Viruses - 0; Other Eukaryotes - 18 (source: NCBI BLink). | chr2:17102090-17104802 FORWARD				UP		GWHPDOOQ021062	1.11194	6.99409e-06	0.000169242	AT3G12930	INVOLVED IN: biological_process unknown; LOCATED IN: chloroplast; EXPRESSED IN: 21 plant structures; EXPRESSED DURING: 13 growth stages; CONTAINS InterPro DOMAIN/s: Iojap-related protein (InterPro:IPR004394); Has 2517 Blast hits to 2517 proteins in 833 species: Archae - 0; Bacteria - 1551; Metazoa - 22; Fungi - 0; Plants - 35; Viruses - 0; Other Eukaryotes - 909 (source: NCBI BLink). | chr3:41284…	UP		GWHPDOOQ020948	2.71145	0.00118361	0.0125944	#N/A	#N/A	UP
GWHPDOOQ010481	-1.08103	4.22126e-14	1.74831e-12	AT2G32730	26S proteasome regulatory subunit, putative | chr2:13880046-13885736 FORWARD	DOWN		GWHPDOOQ000074	-2.61855	6.37534e-16	2.00561e-14	AT5G55930	Symbols: ATOPT1, OPT1 | OPT1 (OLIGOPEPTIDE TRANSPORTER 1); oligopeptide transporter | chr5:22652715-22656106 FORWARD				DOWN		GWHPDOOQ016366	1.00827	7.05666e-06	0.000170528	AT5G21920	#N/A	UP		GWHPDOOQ002265	-1.09486	0.00120982	0.0128298	AT5G17300	myb family transcription factor | chr5:5690227-5692902 REVERSE	DOWN
GWHPDOOQ018151	1.3944	4.31837e-14	1.78461e-12	AT3G45160	unknown protein | chr3:16533451-16534082 REVERSE	UP		GWHPDOOQ007119	1.04041	6.41315e-16	2.01111e-14	AT4G36920	Symbols: AP2, FLO2, FL1 | AP2 (APETALA 2); transcription factor | chr4:17400847-17403332 FORWARD				UP		GWHPDOOQ012789	1.87399	7.07662e-06	0.000170782	AT1G11080	Symbols: scpl31 | scpl31 (serine carboxypeptidase-like 31); serine-type carboxypeptidase | chr1:3694707-3698013 REVERSE	UP		GWHPDOOQ019113	3.14813	0.0012169	0.0128614	AT3G63060	Symbols: EDL3 | EDL3 (EID1-like 3) | chr3:23300290-23301473 REVERSE	UP
GWHPDOOQ009154	-1.16995	4.46926e-14	1.83892e-12	AT3G25800	Symbols: PDF1, PR 65, PP2AA2 | PP2AA2 (PROTEIN PHOSPHATASE 2A SUBUNIT A2); protein phosphatase type 2A regulator | chr3:9422588-9426044 REVERSE	DOWN		GWHPDOOQ010083	1.23399	6.8575e-16	2.14627e-14	AT5G43850	Symbols: ATARD4, ARD4 | ARD4; acireductone dioxygenase [iron(II)-requiring]/ metal ion binding | chr5:17627182-17629159 REVERSE				UP		GWHPDOOQ008369	5.66135	7.18645e-06	0.000172777	#N/A	#N/A	UP		GWHPDOOQ006325	-2.03817	0.00130727	0.0136693	AT4G23750	Symbols: CRF2 | CRF2 (CYTOKININ RESPONSE FACTOR 2); DNA binding / transcription factor | chr4:12376194-12378024 FORWARD	DOWN
GWHPDOOQ010644	-1.24684	4.80561e-14	1.96874e-12	AT3G23670	Symbols: PAKRP1L, KINESIN-12B | KINESIN-12B; microtubule motor/ plus-end-directed microtubule motor | chr3:8519164-8525289 FORWARD	DOWN		GWHPDOOQ008451	-1.01385	7.76988e-16	2.4172e-14	AT5G26830	threonyl-tRNA synthetase / threonine--tRNA ligase (THRRS) | chr5:9437297-9441779 FORWARD				DOWN		GWHPDOOQ007692	1.08505	7.36687e-06	0.000176635	AT4G39700	#N/A	UP		GWHPDOOQ013613	-1.2662	0.00138105	0.0143073	AT1G30950	Symbols: UFO | UFO (UNUSUAL FLORAL ORGANS); transcription factor binding / ubiquitin-protein ligase | chr1:11036180-11037508 FORWARD	DOWN
GWHPDOOQ005744	2.03584	5.25001e-14	2.14614e-12	AT2G38640	unknown protein | chr2:16157604-16158561 REVERSE	UP		GWHPDOOQ003095	1.17561	7.77576e-16	2.4172e-14	AT4G19645	#N/A				UP		GWHPDOOQ012522	3.90977	7.77598e-06	0.000184948	AT4G19840	Symbols: ATPP2-A1, ATPP2A-1, PP2-A1 | ATPP2-A1; carbohydrate binding | chr4:10774273-10775901 FORWARD	UP		GWHPDOOQ018100	1.49332	0.0014216	0.0146693	AT5G03170	Symbols: FLA11 | FLA11 | chr5:752750-753657 REVERSE	UP
GWHPDOOQ008451	-1.00961	5.51964e-14	2.24664e-12	AT5G26830	threonyl-tRNA synthetase / threonine--tRNA ligase (THRRS) | chr5:9437297-9441779 FORWARD	DOWN		GWHPDOOQ016033	-1.06339	8.86209e-16	2.73775e-14	AT1G47380	protein phosphatase 2C-related / PP2C-related | chr1:17372537-17376075 REVERSE				DOWN		GWHPDOOQ011322	1.13684	7.97147e-06	0.000188853	AT5G48570	Symbols: ROF2, ATFKBP65 | peptidyl-prolyl cis-trans isomerase, putative / FK506-binding protein, putative | chr5:19690542-19693845 REVERSE	UP		GWHPDOOQ022081	1.22769	0.00143603	0.0147503	#N/A	#N/A	UP
GWHPDOOQ000583	1.43189	5.81875e-14	2.36329e-12	AT5G54530	unknown protein | chr5:22152725-22154429 FORWARD	UP		GWHPDOOQ009659	1.1554	8.95529e-16	2.76051e-14	AT1G48300	unknown protein | chr1:17847356-17848564 FORWARD				UP		GWHPDOOQ016638	-1.20758	8.05563e-06	0.000190597	AT1G76310	Symbols: CYCB2;4 | CYCB2;4 (CYCLIN B2;4); cyclin-dependent protein kinase regulator | chr1:28628046-28630394 REVERSE	DOWN		GWHPDOOQ018014	-2.36872	0.00145148	0.0148507	AT5G60010	FAD binding / calcium ion binding / electron carrier/ iron ion binding / oxidoreductase/ oxidoreductase, acting on NADH or NADPH, with oxygen as acceptor / peroxidase/ superoxide-generating NADPH oxidase | chr5:24160456-24164755 FORWARD	DOWN
GWHPDOOQ008396	1.44343	5.9783e-14	2.42288e-12	AT3G10860	ubiquinol-cytochrome C reductase complex ubiquinone-binding protein, putative / ubiquinol-cytochrome C reductase complex 8.2 kDa protein, putative | chr3:3399736-3400741 FORWARD	UP		GWHPDOOQ007712	2.38636	9.45017e-16	2.89364e-14	AT5G65207	#N/A				UP		GWHPDOOQ014551	1.77732	8.16752e-06	0.000192741	AT1G43800	acyl-(acyl-carrier-protein) desaturase, putative / stearoyl-ACP desaturase, putative | chr1:16577610-16579722 FORWARD	UP		GWHPDOOQ022251	-2.54843	0.00148829	0.015168	AT1G18330	Symbols: EPR1 | EPR1 (EARLY-PHYTOCHROME-RESPONSIVE1); DNA binding / transcription factor | chr1:6305971-6308010 REVERSE	DOWN
GWHPDOOQ016417	1.05658	6.36838e-14	2.57544e-12	AT5G10750	unknown protein | chr5:3398951-3400156 FORWARD	UP		GWHPDOOQ001998	1.32561	1.03973e-15	3.1678e-14	AT5G14360	#N/A				UP		GWHPDOOQ008418	2.09663	8.31142e-06	0.000195119	AT1G23740	oxidoreductase, zinc-binding dehydrogenase family protein | chr1:8398115-8399749 REVERSE	UP		GWHPDOOQ011453	1.20992	0.00153277	0.0155306	AT5G06690	Symbols: WCRKC1 | WCRKC1 (WCRKC THIOREDOXIN 1) | chr5:2060503-2061956 REVERSE	UP
GWHPDOOQ014266	1.02891	6.79406e-14	2.74172e-12	AT4G04020	Symbols: FIB | FIB (FIBRILLIN); structural molecule | chr4:1932144-1933950 FORWARD	UP		GWHPDOOQ017736	1.17326	1.20473e-15	3.65235e-14	AT5G58620	zinc finger (CCCH-type) family protein | chr5:23693340-23696222 FORWARD				UP		GWHPDOOQ004782	-1.12228	8.36695e-06	0.000196168	#N/A	#N/A	DOWN		GWHPDOOQ012962	-1.00863	0.00167435	0.0166744	AT4G18570	proline-rich family protein | chr4:10231218-10234693 FORWARD	DOWN
GWHPDOOQ019614	5.64389	7.39346e-14	2.97725e-12	AT2G16050	#N/A	UP		GWHPDOOQ015635	1.45236	1.26926e-15	3.83533e-14	#N/A	#N/A				UP		GWHPDOOQ008856	4.24296	8.75259e-06	0.000203792	#N/A	#N/A	UP		GWHPDOOQ016283	1.53869	0.00168283	0.0167271	AT5G11840	unknown protein | chr5:3813449-3814805 REVERSE	UP
GWHPDOOQ005709	-1.04098	7.75962e-14	3.11805e-12	AT3G08680	leucine-rich repeat transmembrane protein kinase, putative | chr3:2637592-2640838 FORWARD	DOWN		GWHPDOOQ005226	-1.19744	1.31351e-15	3.96254e-14	AT1G16340	Symbols: ATKDSA2, ATKSDA | ATKDSA2; 3-deoxy-8-phosphooctulonate synthase | chr1:5587893-5590633 REVERSE				DOWN		GWHPDOOQ013257	1.01722	9.13473e-06	0.000211973	AT5G46180	Symbols: DELTA-OAT | delta-OAT; ornithine-oxo-acid transaminase | chr5:18718475-18721375 REVERSE	UP		GWHPDOOQ005938	-1.4759	0.00172362	0.0169926	#N/A	#N/A	DOWN
GWHPDOOQ017824	-1.21559	8.06167e-14	3.23254e-12	AT5G23860	Symbols: TUB8 | TUB8; structural constituent of cytoskeleton | chr5:8042876-8044819 FORWARD	DOWN		GWHPDOOQ006950	1.20036	1.32912e-15	4.00306e-14	AT5G65700	Symbols: BAM1 | BAM1 (BARELY ANY MERISTEM 1); ATP binding / kinase/ protein serine/threonine kinase | chr5:26281757-26285247 FORWARD				UP		GWHPDOOQ018138	1.32639	9.69935e-06	0.000223641	AT5G60700	#N/A	UP		GWHPDOOQ011092	1.18447	0.00172305	0.0169926	AT5G04000	unknown protein | chr5:1079103-1079840 REVERSE	UP
GWHPDOOQ015035	-1.48382	9.39524e-14	3.75929e-12	AT4G30170	peroxidase, putative | chr4:14762841-14764627 FORWARD	DOWN		GWHPDOOQ023495	1.11459	1.44706e-15	4.34402e-14	AT4G29530	2,3-diketo-5-methylthio-1-phosphopentane phosphatase family | chr4:14496079-14497454 FORWARD				UP		GWHPDOOQ015513	-2.0162	9.82711e-06	0.000225724	AT1G35910	trehalose-6-phosphate phosphatase, putative | chr1:13363003-13365060 REVERSE	DOWN		GWHPDOOQ007873	2.25715	0.00175076	0.0172061	AT4G10250	Symbols: ATHSP22.0 | ATHSP22.0 | chr4:6370343-6371291 FORWARD	UP
GWHPDOOQ015240	1.9343	9.86427e-14	3.93862e-12	AT4G24660	Symbols: ATHB22, MEE68 | ATHB22 (HOMEOBOX PROTEIN 22); DNA binding / transcription factor | chr4:12724743-12725637 REVERSE	UP		GWHPDOOQ022900	3.40714	1.74754e-15	5.20355e-14	AT4G27410	Symbols: RD26 | RD26 (RESPONSIVE TO DESICCATION 26); transcription activator/ transcription factor | chr4:13707900-13709013 REVERSE				UP		GWHPDOOQ006900	1.34699	9.91636e-06	0.000227198	AT5G66310	kinesin motor family protein | chr5:26485685-26491382 REVERSE	UP		GWHPDOOQ023560	-1.39161	0.00182863	0.0177601	AT4G29140	MATE efflux protein-related | chr4:14368919-14370892 FORWARD	DOWN
GWHPDOOQ010712	6.08992	1.02133e-13	4.06939e-12	AT4G37650	Symbols: SHR, SGR7 | SHR (SHORT ROOT); protein binding / sequence-specific DNA binding / transcription factor | chr4:17691786-17693760 FORWARD	UP		GWHPDOOQ004106	-1.05001	1.86212e-15	5.53574e-14	AT5G51560	leucine-rich repeat transmembrane protein kinase, putative | chr5:20945685-20948854 FORWARD				DOWN		GWHPDOOQ012576	1.05069	1.01437e-05	0.000232113	AT5G11720	alpha-glucosidase 1 (AGLU1) | chr5:3776814-3780146 FORWARD	UP		GWHPDOOQ019373	1.31027	0.00183608	0.0178104	AT1G04530	binding | chr1:1234176-1236034 REVERSE	UP
GWHPDOOQ015665	2.33746	1.03963e-13	4.13358e-12	AT1G75750	Symbols: GASA1 | GASA1 (GAST1 PROTEIN HOMOLOG 1) | chr1:28441526-28442367 REVERSE	UP		GWHPDOOQ009881	1.92884	1.93394e-15	5.71226e-14	AT3G21550	unknown protein | chr3:7591483-7592322 REVERSE				UP		GWHPDOOQ000558	3.43654	1.03964e-05	0.000236075	AT1G11530	Symbols: ATCXXS1 | ATCXXS1 (C-terminal cysteine residue is changed to a serine 1); protein disulfide isomerase | chr1:3874437-3875484 FORWARD	UP		GWHPDOOQ021452	-1.29732	0.00189117	0.0182434	AT1G18980	germin-like protein, putative | chr1:6557254-6558045 REVERSE	DOWN
GWHPDOOQ007416	4.83284	1.08471e-13	4.30376e-12	AT3G50980	Symbols: XERO1 | XERO1 (DEHYDRIN XERO 1) | chr3:18941925-18942865 FORWARD	UP		GWHPDOOQ008999	2.41177	2.42755e-15	7.10921e-14	AT1G06640	2-oxoglutarate-dependent dioxygenase, putative | chr1:2032338-2034018 FORWARD				UP		GWHPDOOQ005455	1.19805	1.04269e-05	0.000236204	AT3G53980	protease inhibitor/seed storage/lipid transfer protein (LTP) family protein | chr3:19987579-19988269 REVERSE	UP		GWHPDOOQ015198	1.49898	0.00194673	0.0186418	AT5G42680	unknown protein | chr5:17114596-17115417 FORWARD	UP
GWHPDOOQ017932	-1.09958	1.11378e-13	4.40981e-12	AT3G12110	Symbols: ACT11 | ACT11 (actin-11); structural constituent of cytoskeleton | chr3:3857843-3859798 FORWARD	DOWN		GWHPDOOQ023403	-1.20443	2.51074e-15	7.33344e-14	AT3G42800	unknown protein | chr3:14905834-14906969 FORWARD				DOWN		GWHPDOOQ023705	-1.33514	1.05041e-05	0.000237405	AT3G24430	Symbols: HCF101 | HCF101 (HIGH-CHLOROPHYLL-FLUORESCENCE 101); ATP binding | chr3:8868583-8872201 REVERSE	DOWN		GWHPDOOQ013486	1.29797	0.00204153	0.0193957	AT1G80660	Symbols: AHA9 | AHA9; hydrogen-exporting ATPase, phosphorylative mechanism | chr1:30316227-30319948 REVERSE	UP
GWHPDOOQ007492	-1.10923	1.2977e-13	5.1059e-12	AT2G22610	kinesin motor protein-related | chr2:9599550-9604775 FORWARD	DOWN		GWHPDOOQ023910	2.10026	2.6048e-15	7.58406e-14	AT1G75660	Symbols: XRN3 | XRN3; 5'-3' exoribonuclease | chr1:28408147-28415117 FORWARD				UP		GWHPDOOQ022112	2.72707	1.05061e-05	0.000237405	#N/A	#N/A	UP		GWHPDOOQ001912	1.09383	0.00210293	0.0197994	AT3G27110	peptidase M48 family protein | chr3:9997895-10000230 FORWARD	UP
GWHPDOOQ003284	-1.20153	1.32739e-13	5.21185e-12	AT3G07810	heterogeneous nuclear ribonucleoprotein, putative / hnRNP, putative | chr3:2492293-2495750 FORWARD	DOWN		GWHPDOOQ004983	1.91594	2.67272e-15	7.75722e-14	AT2G16980	tetracycline transporter | chr2:7376349-7381097 FORWARD				UP		GWHPDOOQ005251	4.167	1.08448e-05	0.000243537	AT1G79430	Symbols: APL, WDY | APL (ALTERED PHLOEM DEVELOPMENT); transcription factor/ transcription regulator | chr1:29877228-29879206 REVERSE	UP		GWHPDOOQ001391	-1.56001	0.00213329	0.0200131	AT3G26040	transferase family protein | chr3:9519741-9521070 FORWARD	DOWN
GWHPDOOQ013530	-1.09774	1.47895e-13	5.78291e-12	AT1G80460	Symbols: NHO1, GLI1 | NHO1 (nonhost resistance to P. s. phaseolicola 1); carbohydrate kinase/ glycerol kinase | chr1:30246768-30249253 REVERSE	DOWN		GWHPDOOQ020298	-1.16522	2.74752e-15	7.96175e-14	AT4G36360	Symbols: BGAL3 | BGAL3 (beta-galactosidase 3); beta-galactosidase/ catalytic/ cation binding / sugar binding | chr4:17176342-17181261 REVERSE				DOWN		GWHPDOOQ015136	1.39548	1.08419e-05	0.000243537	AT3G22810	phosphoinositide binding | chr3:8068516-8071559 FORWARD	UP		GWHPDOOQ021125	2.13779	0.00218793	0.0204293	AT3G57230	Symbols: AGL16 | AGL16 (AGAMOUS-LIKE 16); transcription factor | chr3:21177423-21180932 FORWARD	UP
GWHPDOOQ016185	-1.25684	1.49738e-13	5.84286e-12	AT1G27460	Symbols: NPGR1 | NPGR1 (NO POLLEN GERMINATION RELATED 1); calmodulin binding | chr1:9534532-9537561 FORWARD	DOWN		GWHPDOOQ010389	1.10661	2.76486e-15	7.99936e-14	AT5G08380	Symbols: AtAGAL1 | AtAGAL1 (Arabidopsis thaliana ALPHA-GALACTOSIDASE 1); alpha-galactosidase/ catalytic/ hydrolase, hydrolyzing O-glycosyl compounds | chr5:2694677-2697724 REVERSE				UP		GWHPDOOQ008175	1.13256	1.10441e-05	0.000246789	AT5G43260	chaperone protein dnaJ-related | chr5:17357377-17358082 REVERSE	UP		GWHPDOOQ001261	1.25569	0.00226448	0.0210426	AT4G30700	pentatricopeptide (PPR) repeat-containing protein | chr4:14962493-14965015 REVERSE	UP
GWHPDOOQ013646	-1.25136	1.53441e-13	5.97503e-12	AT3G15550	unknown protein | chr3:5267351-5270118 FORWARD	DOWN		GWHPDOOQ005686	-1.32164	2.81532e-15	8.10705e-14	AT3G14460	disease resistance protein (NBS-LRR class), putative | chr3:4851990-4856264 REVERSE				DOWN		GWHPDOOQ008304	3.21879	1.16312e-05	0.000257679	AT3G01680	unknown protein | chr3:251981-255513 FORWARD	UP		GWHPDOOQ019219	-1.11952	0.00230562	0.0212863	AT5G20030	agenet domain-containing protein | chr5:6764727-6766669 REVERSE	DOWN
GWHPDOOQ001930	1.6076	1.58064e-13	6.14239e-12	AT3G27200	plastocyanin-like domain-containing protein | chr3:10043522-10044373 REVERSE	UP		GWHPDOOQ010510	-1.04583	3.04056e-15	8.70111e-14	AT5G61030	Symbols: GR-RBP3 | GR-RBP3 (glycine-rich RNA-binding protein 3); ATP binding / RNA binding | chr5:24560451-24562306 FORWARD				DOWN		GWHPDOOQ001959	1.12905	1.18057e-05	0.000261227	AT1G51540	INVOLVED IN: biological_process unknown; LOCATED IN: Golgi apparatus; EXPRESSED IN: 22 plant structures; EXPRESSED DURING: 13 growth stages; CONTAINS InterPro DOMAIN/s: Galactose oxidase/kelch, beta-propeller (InterPro:IPR011043), Kelch repeat type 1 (InterPro:IPR006652), Kelch repeat type 2 (InterPro:IPR011498), Kelch related (InterPro:IPR013089), Kelch-type beta propeller (InterPro:IPR015915); …	UP		GWHPDOOQ002449	1.30455	0.00244268	0.0223137	AT3G51550	Symbols: FER | FER (FERONIA); kinase/ protein kinase | chr3:19117584-19120881 REVERSE	UP
GWHPDOOQ020504	1.83488	1.71666e-13	6.64362e-12	AT5G64260	Symbols: EXL2 | EXL2 (EXORDIUM LIKE 2) | chr5:25703929-25705316 FORWARD	UP		GWHPDOOQ014174	1.38431	3.62731e-15	1.03e-13	AT2G35760	integral membrane family protein | chr2:15031923-15033307 FORWARD				UP		GWHPDOOQ008456	-1.65749	1.20066e-05	0.000265348	AT1G70260	#N/A	DOWN		GWHPDOOQ012312	-1.9612	0.00278205	0.0246134	AT4G35160	O-methyltransferase family 2 protein | chr4:16730760-16732811 REVERSE	DOWN
GWHPDOOQ000981	1.54168	1.73293e-13	6.69286e-12	AT5G11090	serine-rich protein-related | chr5:3524680-3525846 FORWARD	UP		GWHPDOOQ020842	-1.00583	3.99975e-15	1.134e-13	AT5G35360	Symbols: CAC2 | CAC2; acetyl-CoA carboxylase/ biotin carboxylase | chr5:13584158-13588496 FORWARD				DOWN		GWHPDOOQ015226	2.19988	1.21034e-05	0.000266834	AT1G28220	Symbols: ATPUP3 | ATPUP3; purine transmembrane transporter | chr1:9860303-9861434 REVERSE	UP		GWHPDOOQ001845	-1.04731	0.00290369	0.0255743	AT5G14020	INVOLVED IN: N-terminal protein myristoylation; LOCATED IN: vacuole; EXPRESSED IN: root; CONTAINS InterPro DOMAIN/s: BRO1 (InterPro:IPR004328); BEST Arabidopsis thaliana protein match is: unknown protein (TAIR:AT1G73390.3); Has 53 Blast hits to 53 proteins in 7 species: Archae - 0; Bacteria - 0; Metazoa - 0; Fungi - 0; Plants - 53; Viruses - 0; Other Eukaryotes - 0 (source: NCBI BLink). | chr5:45…	DOWN
GWHPDOOQ022517	-2.18025	1.74318e-13	6.71873e-12	AT1G78770	Symbols: APC6 | cell division cycle family protein | chr1:29616919-29621447 FORWARD	DOWN		GWHPDOOQ012893	-1.05029	4.09608e-15	1.15953e-13	AT2G33850	unknown protein | chr2:14321062-14322049 REVERSE				DOWN		GWHPDOOQ017721	1.6586	1.2223e-05	0.000268816	AT2G30040	Symbols: MAPKKK14 | MAPKKK14; ATP binding / kinase/ protein kinase/ protein serine/threonine kinase | chr2:12821710-12823169 FORWARD	UP		GWHPDOOQ006715	-1.84916	0.00293839	0.0258196	AT2G35150	Symbols: EXL1 | EXL1 (EXORDIUM LIKE 1) | chr2:14817047-14818211 REVERSE	DOWN
GWHPDOOQ000675	6.37483	1.80043e-13	6.92524e-12	AT3G54070	ankyrin repeat family protein | chr3:20021330-20023603 REVERSE	UP		GWHPDOOQ013419	1.02774	4.11886e-15	1.16418e-13	AT4G05180	Symbols: PSBQ, PSBQ-2, PSII-Q | PSBQ-2; calcium ion binding | chr4:2671822-2673243 REVERSE				UP		GWHPDOOQ013999	-1.22775	1.23248e-05	0.000270398	#N/A	#N/A	DOWN		GWHPDOOQ007326	-1.95364	0.00311765	0.0270639	AT2G18360	hydrolase, alpha/beta fold family protein | chr2:7976712-7979377 REVERSE	DOWN
GWHPDOOQ016332	3.89862	1.89294e-13	7.26629e-12	AT5G12020	Symbols: HSP17.6II | HSP17.6II (17.6 KDA CLASS II HEAT SHOCK PROTEIN) | chr5:3882237-3882938 REVERSE	UP		GWHPDOOQ022413	1.25432	4.90005e-15	1.37862e-13	AT5G53870	plastocyanin-like domain-containing protein | chr5:21869864-21871284 REVERSE				UP		GWHPDOOQ008615	3.72413	1.26823e-05	0.000277233	AT2G02990	Symbols: RNS1, ATRNS1 | RNS1 (RIBONUCLEASE 1); endoribonuclease/ ribonuclease | chr2:873506-874811 FORWARD	UP		GWHPDOOQ005239	4.72322	0.00312304	0.0270957	#N/A	#N/A	UP
GWHPDOOQ023082	1.28123	1.92739e-13	7.38349e-12	AT2G46270	Symbols: GBF3 | GBF3 (G-BOX BINDING FACTOR 3); sequence-specific DNA binding / transcription factor | chr2:19000191-19003403 FORWARD	UP		GWHPDOOQ008269	3.56306	5.48802e-15	1.53933e-13	AT4G27670	Symbols: HSP21 | HSP21 (HEAT SHOCK PROTEIN 21) | chr4:13818870-13819971 REVERSE				UP		GWHPDOOQ012883	-1.27185	1.29385e-05	0.000281814	AT1G28360	Symbols: ERF12, ATERF12 | ERF12 (ERF DOMAIN PROTEIN 12); DNA binding / transcription factor/ transcription repressor | chr1:9951848-9952740 FORWARD	DOWN		GWHPDOOQ006944	-1.00942	0.00335626	0.0285819	AT3G49650	kinesin motor protein-related | chr3:18405008-18409709 REVERSE	DOWN
GWHPDOOQ017738	2.47059	2.03436e-13	7.77752e-12	AT1G07400	#N/A	UP		GWHPDOOQ006532	-1.27489	5.56999e-15	1.55835e-13	AT4G22990	#N/A				DOWN		GWHPDOOQ007590	3.4232	1.30056e-05	0.000282931	AT1G10380	unknown protein | chr1:3400606-3402324 FORWARD	UP		GWHPDOOQ016071	2.42061	0.00338031	0.0287555	AT5G42930	#N/A	UP
GWHPDOOQ003619	-1.25463	2.26893e-13	8.63933e-12	AT4G33270	#N/A	DOWN		GWHPDOOQ009173	1.28993	5.71881e-15	1.59675e-13	AT1G68020	Symbols: ATTPS6, TPS6 | ATTPS6; alpha,alpha-trehalose-phosphate synthase (UDP-forming)/ transferase, transferring glycosyl groups / trehalose-phosphatase | chr1:25497290-25500374 FORWARD				UP		GWHPDOOQ012610	-1.24482	1.3218e-05	0.000286866	AT3G25690	Symbols: CHUP1 | CHUP1 (CHLOROPLAST UNUSUAL POSITIONING 1) | chr3:9353834-9357899 FORWARD	DOWN		GWHPDOOQ017315	2.15979	0.00344832	0.0292232	AT1G55020	Symbols: LOX1 | LOX1; lipoxygenase | chr1:20525708-20530273 FORWARD	UP
GWHPDOOQ010967	4.32157	2.48583e-13	9.44614e-12	AT5G17980	C2 domain-containing protein | chr5:5953596-5956745 FORWARD	UP		GWHPDOOQ000359	1.77353	5.77411e-15	1.60974e-13	AT5G55220	trigger factor type chaperone family protein | chr5:22397616-22400842 FORWARD				UP		GWHPDOOQ014762	1.13043	1.32353e-05	0.000286897	AT4G09750	#N/A	UP		GWHPDOOQ018671	-1.01338	0.00346218	0.0292459	AT3G57880	C2 domain-containing protein | chr3:21430983-21434600 REVERSE	DOWN
GWHPDOOQ022343	-2.03695	3.2083e-13	1.20222e-11	AT1G50240	Symbols: FU | FU (FUSED); protein serine/threonine kinase | chr1:18607047-18614162 FORWARD	DOWN		GWHPDOOQ002794	1.26161	6.32549e-15	1.75812e-13	AT1G05030	hexose transporter, putative | chr1:1438152-1441417 REVERSE				UP		GWHPDOOQ018498	-3.72154	1.33608e-05	0.000289272	AT4G13230	late embryogenesis abundant domain-containing protein / LEA domain-containing protein | chr4:7675653-7676680 REVERSE	DOWN		GWHPDOOQ022731	-1.24897	0.00348186	0.0293332	#N/A	#N/A	DOWN
GWHPDOOQ003960	3.13546	3.21938e-13	1.20398e-11	AT5G52390	photoassimilate-responsive protein, putative | chr5:21263936-21265264 REVERSE	UP		GWHPDOOQ002173	1.05148	6.82153e-15	1.88459e-13	AT2G04700	ferredoxin thioredoxin reductase catalytic beta chain family protein | chr2:1646807-1648560 FORWARD				UP		GWHPDOOQ020090	1.58499	1.34192e-05	0.000290189	AT2G15960	unknown protein | chr2:6947309-6947688 FORWARD	UP		GWHPDOOQ003893	-1.15962	0.00352089	0.0295985	AT5G52810	ornithine cyclodeaminase/mu-crystallin family protein | chr5:21399331-21400603 FORWARD	DOWN
GWHPDOOQ011544	1.1489	3.31253e-13	1.23637e-11	AT3G57520	Symbols: AtSIP2 | AtSIP2 (Arabidopsis thaliana seed imbibition 2); hydrolase, hydrolyzing O-glycosyl compounds | chr3:21288765-21293158 REVERSE	UP		GWHPDOOQ013562	-2.6268	7.37401e-15	2.03416e-13	AT3G14470	disease resistance protein (NBS-LRR class), putative | chr3:4857940-4861247 FORWARD				DOWN		GWHPDOOQ023193	2.38839	1.35626e-05	0.000292591	AT1G01180	#N/A	UP		GWHPDOOQ000892	1.89059	0.00354423	0.0297628	#N/A	#N/A	UP
GWHPDOOQ023907	2.67167	3.35593e-13	1.24812e-11	AT1G49000	unknown protein | chr1:18123459-18124165 REVERSE	UP		GWHPDOOQ019098	1.36832	7.73817e-15	2.13142e-13	AT1G54790	GDSL-motif lipase/hydrolase family protein | chr1:20441055-20444029 REVERSE				UP		GWHPDOOQ002987	2.97563	1.35851e-05	0.000292726	AT3G58720	#N/A	UP		GWHPDOOQ010763	1.59507	0.00358945	0.0300782	AT3G14470	disease resistance protein (NBS-LRR class), putative | chr3:4857940-4861247 FORWARD	UP
GWHPDOOQ011045	2.85003	3.3799e-13	1.25408e-11	AT5G07020	proline-rich family protein | chr5:2180502-2182418 REVERSE	UP		GWHPDOOQ015428	-1.20433	7.76789e-15	2.13579e-13	AT1G15460	Symbols: ATBOR4, BOR4 | BOR4 (REQUIRES HIGH BORON 4); anion exchanger | chr1:5310001-5314094 REVERSE				DOWN		GWHPDOOQ014350	-1.39901	1.38309e-05	0.000297315	AT2G24100	unknown protein | chr2:10244886-10246919 FORWARD	DOWN		GWHPDOOQ021992	-1.59373	0.00389734	0.0320159	AT3G17790	Symbols: ATACP5, ATPAP17, PAP17 | PAP17; acid phosphatase/ phosphatase/ protein serine/threonine phosphatase | chr3:6089605-6091231 FORWARD	DOWN
GWHPDOOQ017540	1.91433	3.56385e-13	1.31974e-11	AT1G11910	aspartyl protease family protein | chr1:4016784-4020983 REVERSE	UP		GWHPDOOQ017121	1.66854	7.77729e-15	2.13579e-13	AT2G26780	binding | chr2:11410076-11423776 FORWARD				UP		GWHPDOOQ008118	4.0271	1.38885e-05	0.000298199	AT3G02040	Symbols: SRG3 | SRG3 (senescence-related gene 3); glycerophosphodiester phosphodiesterase/ phosphoric diester hydrolase | chr3:348167-350010 REVERSE	UP		GWHPDOOQ017982	-1.12315	0.00396456	0.0324759	AT2G28690	unknown protein | chr2:12306890-12308628 REVERSE	DOWN
GWHPDOOQ002044	1.99054	3.79432e-13	1.3996e-11	AT5G14500	aldose 1-epimerase family protein | chr5:4674233-4676765 REVERSE	UP		GWHPDOOQ009459	-1.21125	7.82279e-15	2.14508e-13	AT2G24400	auxin-responsive protein, putative / small auxin up RNA (SAUR_D) | chr2:10377791-10378586 REVERSE				DOWN		GWHPDOOQ017627	-1.05752	1.41372e-05	0.000302463	AT2G30395	#N/A	DOWN		GWHPDOOQ021271	1.14781	0.00410786	0.0334229	AT5G50200	Symbols: WR3 | WR3 (WOUND-RESPONSIVE 3); nitrate transmembrane transporter | chr5:20436180-20437726 FORWARD	UP
GWHPDOOQ020675	1.66387	3.89741e-13	1.43482e-11	AT1G55280	FUNCTIONS IN: molecular_function unknown; INVOLVED IN: biological_process unknown; LOCATED IN: cellular_component unknown; EXPRESSED IN: 23 plant structures; EXPRESSED DURING: 13 growth stages; CONTAINS InterPro DOMAIN/s: Lipase/lipooxygenase, PLAT/LH2 (InterPro:IPR008976); Has 27 Blast hits to 27 proteins in 10 species: Archae - 0; Bacteria - 2; Metazoa - 5; Fungi - 0; Plants - 18; Viruses - 0; …	UP		GWHPDOOQ021340	1.23274	8.21558e-15	2.24608e-13	AT5G63030	glutaredoxin, putative | chr5:25286223-25287694 FORWARD				UP		GWHPDOOQ003459	1.12874	1.42375e-05	0.000303891	AT1G65690	harpin-induced protein-related / HIN1-related / harpin-responsive protein-related | chr1:24431430-24432953 REVERSE	UP		GWHPDOOQ002892	1.17944	0.0041551	0.0337548	AT4G35160	O-methyltransferase family 2 protein | chr4:16730760-16732811 REVERSE	UP
GWHPDOOQ014512	1.84154	3.9334e-13	1.44526e-11	AT2G44745	WRKY family transcription factor | chr2:18447273-18449009 REVERSE	UP		GWHPDOOQ002927	3.19386	8.56245e-15	2.33051e-13	AT3G12060	unknown protein | chr3:3843142-3845150 FORWARD				UP		GWHPDOOQ004447	1.54313	1.44383e-05	0.000307639	AT5G05740	Symbols: ATEGY2, EGY2 | EGY2; metalloendopeptidase | chr5:1723836-1726859 REVERSE	UP		GWHPDOOQ007210	-1.05706	0.00433751	0.0349651	AT3G18990	Symbols: VRN1, REM39 | VRN1 (REDUCED VERNALIZATION RESPONSE 1); transcription repressor | chr3:6548869-6551853 REVERSE	DOWN
GWHPDOOQ021387	4.65479	3.96741e-13	1.45492e-11	AT1G60190	armadillo/beta-catenin repeat family protein / U-box domain-containing protein | chr1:22198403-22200678 FORWARD	UP		GWHPDOOQ001077	-1.56325	8.63333e-15	2.34633e-13	AT2G10940	protease inhibitor/seed storage/lipid transfer protein (LTP) family protein | chr2:4310412-4312103 REVERSE				DOWN		GWHPDOOQ017491	-1.0652	1.48307e-05	0.000315065	AT1G56560	beta-fructofuranosidase, putative / invertase, putative / saccharase, putative / beta-fructosidase, putative | chr1:21192499-21195112 FORWARD	DOWN		GWHPDOOQ006368	1.37702	0.00437565	0.0352003	AT2G46150	FUNCTIONS IN: molecular_function unknown; INVOLVED IN: biological_process unknown; LOCATED IN: plasma membrane; EXPRESSED IN: 15 plant structures; EXPRESSED DURING: 7 growth stages; CONTAINS InterPro DOMAIN/s: Harpin-induced 1 (InterPro:IPR010847); BEST Arabidopsis thaliana protein match is: unknown protein (TAIR:AT3G54200.1); Has 137 Blast hits to 136 proteins in 12 species: Archae - 0; Bacteria…	UP
GWHPDOOQ022312	-1.06213	3.99825e-13	1.46339e-11	AT5G23720	Symbols: PHS1 | PHS1 (PROPYZAMIDE-HYPERSENSITIVE 1); phosphoprotein phosphatase/ protein tyrosine/serine/threonine phosphatase | chr5:7998230-8002840 FORWARD	DOWN		GWHPDOOQ005622	1.60914	8.68767e-15	2.35761e-13	AT1G07080	gamma interferon responsive lysosomal thiol reductase family protein / GILT family protein | chr1:2169982-2172194 FORWARD				UP		GWHPDOOQ019794	-1.03494	1.55903e-05	0.00033004	AT1G08880	Symbols: HTA5, H2AXA, G-H2AX, GAMMA-H2AX | H2AXA; DNA binding | chr1:2846949-2847800 REVERSE	DOWN		GWHPDOOQ007798	1.04978	0.00444888	0.0357345	AT1G62680	LOCATED IN: chloroplast; EXPRESSED IN: shoot apex, leaf whorl, flower, seed; EXPRESSED DURING: F mature embryo stage, petal differentiation and expansion stage; CONTAINS InterPro DOMAIN/s: Pentatricopeptide repeat (InterPro:IPR002885); BEST Arabidopsis thaliana protein match is: pentatricopeptide (PPR) repeat-containing protein (TAIR:AT1G63130.1); Has 26421 Blast hits to 6237 proteins in 192 spec…	UP
GWHPDOOQ004515	5.0835	4.29666e-13	1.56957e-11	AT2G39830	Symbols: DAR2 | DAR2 (DA1-RELATED PROTEIN 2); zinc ion binding | chr2:16619762-16623791 REVERSE	UP		GWHPDOOQ023698	-1.10678	9.02597e-15	2.4422e-13	AT3G24480	leucine-rich repeat family protein / extensin family protein | chr3:8901154-8902638 REVERSE				DOWN		GWHPDOOQ006293	3.87547	1.56125e-05	0.000330123	#N/A	#N/A	UP		GWHPDOOQ015208	-1.40891	0.0044797	0.035878	AT2G15730	#N/A	DOWN
GWHPDOOQ013017	2.34535	4.37112e-13	1.59369e-11	AT5G45800	Symbols: MEE62 | MEE62 (maternal effect embryo arrest 62); ATP binding / protein binding / protein kinase/ protein serine/threonine kinase/ protein tyrosine kinase | chr5:18575536-18579107 REVERSE	UP		GWHPDOOQ012100	-1.72618	9.34864e-15	2.51837e-13	AT3G17390	Symbols: MTO3, SAMS3, MAT4 | MTO3 (METHIONINE OVER-ACCUMULATOR 3); methionine adenosyltransferase | chr3:5952187-5954084 REVERSE				DOWN		GWHPDOOQ017105	1.81899	1.58011e-05	0.000333333	AT4G33720	pathogenesis-related protein, putative | chr4:16182752-16183533 FORWARD	UP		GWHPDOOQ014450	1.27457	0.00461753	0.036732	AT2G43940	#N/A	UP
GWHPDOOQ009885	1.19177	4.39005e-13	1.59443e-11	AT4G04830	Symbols: ATMSRB5 | methionine sulfoxide reductase domain-containing protein / SeIR domain-containing protein | chr4:2445859-2447086 FORWARD	UP		GWHPDOOQ013137	1.40385	9.42853e-15	2.53618e-13	AT1G29380	#N/A				UP		GWHPDOOQ018902	1.78353	1.58241e-05	0.000333429	AT1G29280	Symbols: WRKY65, ATWRKY65 | WRKY65; transcription factor | chr1:10236367-10237467 FORWARD	UP		GWHPDOOQ004447	1.31834	0.00490247	0.0385299	AT5G05740	Symbols: ATEGY2, EGY2 | EGY2; metalloendopeptidase | chr5:1723836-1726859 REVERSE	UP
GWHPDOOQ017018	-1.47181	4.38353e-13	1.59443e-11	AT3G43610	tubulin binding | chr3:15517680-15524087 REVERSE	DOWN		GWHPDOOQ007511	-1.02112	1.11926e-14	3.00189e-13	AT5G66750	Symbols: DDM1, CHR01, CHR1, CHA1, SOM4, SOM1, ATDDM1 | CHR1 (CHROMATIN REMODELING 1); ATPase/ helicase | chr5:26648951-26653073 FORWARD				DOWN		GWHPDOOQ002548	1.25964	1.60547e-05	0.000337111	AT5G15900	unknown protein | chr5:5189491-5192070 REVERSE	UP		GWHPDOOQ016381	1.10214	0.00491284	0.0385728	AT1G72510	unknown protein | chr1:27303389-27304850 FORWARD	UP
GWHPDOOQ021340	1.41122	5.01726e-13	1.81178e-11	AT5G63030	glutaredoxin, putative | chr5:25286223-25287694 FORWARD	UP		GWHPDOOQ020261	-1.06613	1.1703e-14	3.13423e-13	AT4G34220	leucine-rich repeat transmembrane protein kinase, putative | chr4:16381506-16384194 REVERSE				DOWN		GWHPDOOQ011083	1.30676	1.63491e-05	0.000341648	AT2G36770	UDP-glucoronosyl/UDP-glucosyl transferase family protein | chr2:15415139-15416766 REVERSE	UP		GWHPDOOQ009624	1.41044	0.00497162	0.0388787	#N/A	#N/A	UP
GWHPDOOQ017299	-1.04125	5.2239e-13	1.87564e-11	AT5G27550	ATP binding / microtubule motor | chr5:9727634-9731323 REVERSE	DOWN		GWHPDOOQ001922	2.06127	1.44855e-14	3.86813e-13	AT3G27150	kelch repeat-containing F-box family protein | chr3:10009442-10011641 REVERSE				UP		GWHPDOOQ009832	9.5414	1.66511e-05	0.000347218	AT4G15680	glutaredoxin family protein | chr4:8931652-8932295 FORWARD	UP		GWHPDOOQ004243	1.50639	0.00507988	0.0394501	AT1G53130	#N/A	UP
GWHPDOOQ004323	1.05451	5.44865e-13	1.94157e-11	AT3G56200	amino acid transporter family protein | chr3:20850029-20852027 FORWARD	UP		GWHPDOOQ015137	1.89899	1.48589e-14	3.9449e-13	AT1G67280	lactoylglutathione lyase, putative / glyoxalase I, putative | chr1:25188274-25190694 REVERSE				UP		GWHPDOOQ020326	3.76383	1.67185e-05	0.000348223	AT5G66440	unknown protein | chr5:26530235-26531097 REVERSE	UP		GWHPDOOQ008651	1.48979	0.00512691	0.0397367	AT1G13990	unknown protein | chr1:4794756-4796594 FORWARD	UP
GWHPDOOQ006489	-1.2236	5.79235e-13	2.05243e-11	AT1G63220	C2 domain-containing protein | chr1:23448919-23450452 FORWARD	DOWN		GWHPDOOQ009161	-1.11982	1.55762e-14	4.12939e-13	AT1G25510	aspartyl protease family protein | chr1:8959186-8960848 REVERSE				DOWN		GWHPDOOQ015194	-1.40556	1.83709e-05	0.000380016	AT1G21510	unknown protein | chr1:7531312-7532629 REVERSE	DOWN		GWHPDOOQ001922	1.01298	0.00521673	0.0402144	AT3G27150	kelch repeat-containing F-box family protein | chr3:10009442-10011641 REVERSE	UP
GWHPDOOQ004292	1.09556	5.98985e-13	2.11447e-11	AT3G56310	alpha-galactosidase, putative / melibiase, putative / alpha-D-galactoside galactohydrolase, putative | chr3:20882803-20885915 FORWARD	UP		GWHPDOOQ008798	-1.039	1.65229e-14	4.37404e-13	AT1G68910	unknown protein | chr1:25908131-25910485 REVERSE				DOWN		GWHPDOOQ020044	1.19906	1.85297e-05	0.000382862	AT1G49310	unknown protein | chr1:18237863-18238367 REVERSE	UP		GWHPDOOQ008438	1.39676	0.0052204	0.040223	AT1G23840	unknown protein | chr1:8424297-8425376 REVERSE	UP
GWHPDOOQ015969	-1.12024	6.78083e-13	2.38478e-11	AT4G31890	armadillo/beta-catenin repeat family protein | chr4:15426292-15429107 REVERSE	DOWN		GWHPDOOQ001959	1.126	1.66769e-14	4.40847e-13	AT1G51540	INVOLVED IN: biological_process unknown; LOCATED IN: Golgi apparatus; EXPRESSED IN: 22 plant structures; EXPRESSED DURING: 13 growth stages; CONTAINS InterPro DOMAIN/s: Galactose oxidase/kelch, beta-propeller (InterPro:IPR011043), Kelch repeat type 1 (InterPro:IPR006652), Kelch repeat type 2 (InterPro:IPR011498), Kelch related (InterPro:IPR013089), Kelch-type beta propeller (InterPro:IPR015915); …				UP		GWHPDOOQ016240	1.15919	1.87527e-05	0.000386587	AT1G10070	Symbols: ATBCAT-2 | ATBCAT-2 (ARABIDOPSIS THALIANA BRANCHED-CHAIN AMINO ACID TRANSAMINASE 2); branched-chain-amino-acid transaminase/ catalytic | chr1:3288087-3290471 FORWARD	UP		GWHPDOOQ001688	1.68405	0.00531527	0.0407938	AT2G44480	Symbols: BGLU17 | BGLU17 (BETA GLUCOSIDASE 17); catalytic/ cation binding / hydrolase, hydrolyzing O-glycosyl compounds | chr2:18359734-18363088 FORWARD	UP
GWHPDOOQ021239	3.05163	6.87828e-13	2.41456e-11	AT5G63160	#N/A	UP		GWHPDOOQ023083	1.00679	1.70919e-14	4.51168e-13	AT3G61610	aldose 1-epimerase family protein | chr3:22799027-22801205 FORWARD				UP		GWHPDOOQ023366	-1.10434	1.88163e-05	0.000386824	AT3G42725	unknown protein | chr3:14842900-14843707 REVERSE	DOWN		GWHPDOOQ002474	1.34734	0.00556872	0.042366	AT3G51550	Symbols: FER | FER (FERONIA); kinase/ protein kinase | chr3:19117584-19120881 REVERSE	UP
GWHPDOOQ018961	-1.13811	7.34281e-13	2.57284e-11	AT2G47510	Symbols: FUM1 | FUM1 (FUMARASE 1); catalytic/ fumarate hydratase | chr2:19498368-19502246 FORWARD	DOWN		GWHPDOOQ016649	-1.04845	1.72418e-14	4.5382e-13	AT4G26830	catalytic/ cation binding / hydrolase, hydrolyzing O-glycosyl compounds | chr4:13494572-13496487 REVERSE				DOWN		GWHPDOOQ010408	-4.26549	1.88258e-05	0.000386824	AT1G05835	#N/A	DOWN		GWHPDOOQ006671	2.61092	0.00567558	0.0428843	AT1G12100	lipid binding | chr1:4095246-4095845 FORWARD	UP
GWHPDOOQ006237	2.03826	7.50967e-13	2.62644e-11	AT4G10850	nodulin MtN3 family protein | chr4:6674998-6676981 FORWARD	UP		GWHPDOOQ023089	-1.50757	1.73906e-14	4.57081e-13	#N/A	#N/A				DOWN		GWHPDOOQ014344	5.135	1.93982e-05	0.000396284	AT1G16030	Symbols: Hsp70b | Hsp70b (heat shock protein 70B); ATP binding | chr1:5502206-5504535 REVERSE	UP		GWHPDOOQ007368	-1.11728	0.00576879	0.043425	AT2G23540	GDSL-motif lipase/hydrolase family protein | chr2:10024346-10026233 FORWARD	DOWN
GWHPDOOQ018569	3.04459	7.57883e-13	2.64573e-11	AT1G08450	Symbols: CRT3 | CRT3 (CALRETICULIN 3); calcium ion binding / unfolded protein binding | chr1:2667825-2671832 REVERSE	UP		GWHPDOOQ006029	-1.05448	2.18398e-14	5.69943e-13	AT2G35190	Symbols: NPSN11, ATNPSN11, NSPN11 | NPSN11 (NOVEL PLANT SNARE 11); SNAP receptor/ protein transporter | chr2:14830626-14833319 FORWARD				DOWN		GWHPDOOQ005912	-1.99295	1.94678e-05	0.000397257	AT4G25960	Symbols: PGP2 | PGP2 (P-GLYCOPROTEIN 2); ATPase, coupled to transmembrane movement of substances | chr4:13177409-13183631 FORWARD	DOWN		GWHPDOOQ003293	-1.04646	0.0058044	0.0435677	AT5G55490	Symbols: ATGEX1, GEX1 | GEX1 (GAMETE EXPRESSED PROTEIN 1) | chr5:22478712-22481148 REVERSE	DOWN
GWHPDOOQ011168	-1.56424	7.71723e-13	2.68412e-11	AT3G57060	binding | chr3:21114798-21121051 REVERSE	DOWN		GWHPDOOQ007978	-1.16233	2.63908e-14	6.84818e-13	AT3G14470	disease resistance protein (NBS-LRR class), putative | chr3:4857940-4861247 FORWARD				DOWN		GWHPDOOQ019456	3.23723	1.96749e-05	0.000401031	#N/A	#N/A	UP		GWHPDOOQ020521	1.66552	0.00581765	0.043633	AT5G64210	Symbols: AOX2 | AOX2; alternative oxidase | chr5:25683965-25685664 REVERSE	UP
GWHPDOOQ006965	1.90604	8.2378e-13	2.85991e-11	AT5G65730	xyloglucan:xyloglucosyl transferase, putative / xyloglucan endotransglycosylase, putative / endo-xyloglucan transferase, putative | chr5:26299032-26300478 FORWARD	UP		GWHPDOOQ001564	1.94654	3.04374e-14	7.84285e-13	AT5G57180	Symbols: CIA2 | CIA2 (CHLOROPLAST IMPORT APPARATUS 2); transcription regulator | chr5:23168018-23170999 FORWARD				UP		GWHPDOOQ018998	-1.86509	2.02069e-05	0.000411411	AT4G33720	pathogenesis-related protein, putative | chr4:16182752-16183533 FORWARD	DOWN		GWHPDOOQ009290	1.0489	0.00582547	0.0436632	AT2G02080	Symbols: AtIDD4 | AtIDD4 (Arabidopsis thaliana Indeterminate(ID)-Domain 4); transcription factor | chr2:518159-521707 REVERSE	UP
GWHPDOOQ017688	-1.24493	8.29593e-13	2.87481e-11	AT5G58470	Symbols: TAF15b | TAF15b (TBP-ASSOCIATED FACTOR 15b); binding / nucleic acid binding / nucleotide binding / zinc ion binding | chr5:23637707-23640920 REVERSE	DOWN		GWHPDOOQ010029	1.27523	3.07577e-14	7.91429e-13	AT2G32090	lactoylglutathione lyase family protein / glyoxalase I family protein | chr2:13644395-13645799 FORWARD				UP		GWHPDOOQ022872	-1.00204	2.13218e-05	0.000431684	AT5G13870	Symbols: EXGT-A4 | EXGT-A4 (ENDOXYLOGLUCAN TRANSFERASE A4); hydrolase, acting on glycosyl bonds / hydrolase, hydrolyzing O-glycosyl compounds / xyloglucan:xyloglucosyl transferase | chr5:4474976-4477045 REVERSE	DOWN		GWHPDOOQ002493	-1.52292	0.00604886	0.0448027	AT5G15780	pollen Ole e 1 allergen and extensin family protein | chr5:5144727-5146403 REVERSE	DOWN
GWHPDOOQ023698	-1.3438	8.44236e-13	2.92019e-11	AT3G24480	leucine-rich repeat family protein / extensin family protein | chr3:8901154-8902638 REVERSE	DOWN		GWHPDOOQ001515	2.18863	3.16971e-14	8.14459e-13	AT5G57345	unknown protein | chr5:23229407-23230638 REVERSE				UP		GWHPDOOQ005683	1.75232	2.14133e-05	0.000432568	AT3G10910	#N/A	UP		GWHPDOOQ006652	-1.11177	0.00612545	0.0451639	AT1G12240	Symbols: ATBETAFRUCT4, VAC-INV | ATBETAFRUCT4; beta-fructofuranosidase/ hydrolase, hydrolyzing O-glycosyl compounds | chr1:4153652-4157644 FORWARD	DOWN
GWHPDOOQ006165	1.40981	9.02162e-13	3.10917e-11	AT1G32900	starch synthase, putative | chr1:11920390-11923766 REVERSE	UP		GWHPDOOQ015644	1.17775	3.25872e-14	8.35173e-13	AT1G75810	unknown protein | chr1:28461664-28462366 FORWARD				UP		GWHPDOOQ019602	4.66015	2.1497e-05	0.000433484	AT1G76670	transporter-related | chr1:28772600-28774901 REVERSE	UP		GWHPDOOQ020288	1.06942	0.00666058	0.0481009	AT4G34530	#N/A	UP
GWHPDOOQ016098	1.50979	9.01181e-13	3.10917e-11	AT5G47830	unknown protein | chr5:19372898-19374311 REVERSE	UP		GWHPDOOQ009231	-1.24554	3.65384e-14	9.32338e-13	AT1G67950	RNA recognition motif (RRM)-containing protein | chr1:25478713-25480580 REVERSE				DOWN		GWHPDOOQ004228	2.33939	2.16455e-05	0.000435799	AT4G33550	lipid binding | chr4:16134440-16135056 FORWARD	UP		GWHPDOOQ006441	1.15974	0.00692506	0.049698	AT4G11440	binding | chr4:6955601-6958553 FORWARD	UP
GWHPDOOQ014187	-1.12014	9.03974e-13	3.10974e-11	AT3G07810	heterogeneous nuclear ribonucleoprotein, putative / hnRNP, putative | chr3:2492293-2495750 FORWARD	DOWN		GWHPDOOQ010667	1.00822	3.80937e-14	9.66654e-13	AT3G16840	ATP binding / ATP-dependent helicase/ helicase/ nucleic acid binding | chr3:5737886-5743144 REVERSE				UP		GWHPDOOQ005851	1.93276	2.1873e-05	0.000438914	AT1G33260	protein kinase family protein | chr1:12064509-12066376 FORWARD	UP
GWHPDOOQ003528	5.2837	9.14505e-13	3.13455e-11	AT3G03341	#N/A	UP		GWHPDOOQ022482	-1.14538	4.38267e-14	1.10754e-12	AT3G15010	RNA recognition motif (RRM)-containing protein | chr3:5052731-5054918 FORWARD				DOWN		GWHPDOOQ000171	-1.07658	2.22255e-05	0.00044451	#N/A	#N/A	DOWN
GWHPDOOQ008469	-3.5339	9.4719e-13	3.24069e-11	AT5G14920	gibberellin-regulated family protein | chr5:4826479-4827980 FORWARD	DOWN		GWHPDOOQ023008	-1.32547	4.40774e-14	1.11235e-12	AT2G45400	Symbols: BEN1 | BEN1; binding / catalytic/ coenzyme binding / oxidoreductase, acting on CH-OH group of donors | chr2:18703829-18706266 REVERSE				DOWN		GWHPDOOQ005991	1.24383	2.27444e-05	0.000453386	AT1G17020	Symbols: SRG1, ATSRG1 | SRG1 (SENESCENCE-RELATED GENE 1); oxidoreductase, acting on diphenols and related substances as donors, oxygen as acceptor / oxidoreductase, acting on paired donors, with incorporation or reduction of molecular oxygen, 2-oxoglutarate as one donor, and inc | chr1:5820206-5822013 FORWARD	UP
GWHPDOOQ022730	1.12827	9.63513e-13	3.28993e-11	AT1G01490	heavy-metal-associated domain-containing protein | chr1:180120-182358 REVERSE	UP		GWHPDOOQ012262	1.54512	4.48304e-14	1.1298e-12	AT2G37300	unknown protein | chr2:15662599-15663445 REVERSE				UP		GWHPDOOQ007568	1.46735	2.37182e-05	0.00046918	AT2G22420	peroxidase 17 (PER17) (P17) | chr2:9513219-9514535 FORWARD	UP
GWHPDOOQ009726	7.17256	1.17136e-12	3.95748e-11	#N/A	#N/A	UP		GWHPDOOQ017883	1.20294	4.59046e-14	1.15529e-12	AT3G46640	Symbols: PCL1, LUX | PCL1 (PHYTOCLOCK 1); DNA binding / transcription factor | chr3:17183090-17184464 FORWARD				UP		GWHPDOOQ005676	3.53121	2.37699e-05	0.000469688	AT5G59320	Symbols: LTP3 | LTP3 (LIPID TRANSFER PROTEIN 3); lipid binding | chr5:23928971-23929745 FORWARD	UP
GWHPDOOQ005625	-1.01618	1.22648e-12	4.13632e-11	AT3G08947	#N/A	DOWN		GWHPDOOQ015278	2.00288	5.31135e-14	1.32943e-12	AT4G38060	unknown protein | chr4:17873485-17874803 REVERSE				UP		GWHPDOOQ013872	6.66163	2.40751e-05	0.000475201	AT1G73040	jacalin lectin family protein | chr1:27475060-27475962 REVERSE	UP
GWHPDOOQ007676	1.93924	1.25215e-12	4.21534e-11	AT1G78020	senescence-associated protein-related | chr1:29338693-29339755 FORWARD	UP		GWHPDOOQ024108	3.08758	5.48206e-14	1.36843e-12	ATMG00830	Symbols: CCB382 | cytochrome c biogenesis orf382 | chrM:231894-233042 REVERSE				UP		GWHPDOOQ001520	1.0967	2.41168e-05	0.000475506	AT5G57340	unknown protein | chr5:23227300-23229203 FORWARD	UP
GWHPDOOQ016001	-1.6507	1.27275e-12	4.26949e-11	AT1G35220	unknown protein | chr1:12908914-12914802 FORWARD	DOWN		GWHPDOOQ022132	1.12606	5.49011e-14	1.36858e-12	#N/A	#N/A				UP		GWHPDOOQ023910	1.63717	2.49103e-05	0.00048955	AT1G75660	Symbols: XRN3 | XRN3; 5'-3' exoribonuclease | chr1:28408147-28415117 FORWARD	UP
GWHPDOOQ021737	-1.85177	1.28002e-12	4.27868e-11	AT3G42660	nucleotide binding | chr3:14751280-14755701 FORWARD	DOWN		GWHPDOOQ001003	2.11894	5.98908e-14	1.48691e-12	#N/A	#N/A				UP		GWHPDOOQ021888	1.86822	2.5602e-05	0.00050097	AT2G34690	Symbols: ACD11 | ACD11 (ACCELERATED CELL DEATH 11); sphingosine transmembrane transporter | chr2:14630307-14632061 FORWARD	UP
GWHPDOOQ022900	2.94282	1.27999e-12	4.27868e-11	AT4G27410	Symbols: RD26 | RD26 (RESPONSIVE TO DESICCATION 26); transcription activator/ transcription factor | chr4:13707900-13709013 REVERSE	UP		GWHPDOOQ007632	1.47398	6.10974e-14	1.51482e-12	AT5G10250	Symbols: DOT3 | DOT3 (DEFECTIVELY ORGANIZED TRIBUTARIES 3); protein binding / signal transducer | chr5:3217028-3219368 REVERSE				UP		GWHPDOOQ006868	-1.0105	2.6472e-05	0.000514102	AT5G66230	unknown protein | chr5:26462585-26464131 FORWARD	DOWN
GWHPDOOQ017832	3.18261	1.31178e-12	4.37709e-11	AT1G07400	#N/A	UP		GWHPDOOQ009664	4.03793	6.20337e-14	1.53596e-12	AT4G21020	late embryogenesis abundant domain-containing protein / LEA domain-containing protein | chr4:11228187-11229577 FORWARD				UP		GWHPDOOQ010540	-1.98491	2.68567e-05	0.000520457	AT3G18550	#N/A	DOWN
GWHPDOOQ020298	-1.04602	1.38506e-12	4.61344e-11	AT4G36360	Symbols: BGAL3 | BGAL3 (beta-galactosidase 3); beta-galactosidase/ catalytic/ cation binding / sugar binding | chr4:17176342-17181261 REVERSE	DOWN		GWHPDOOQ012639	1.27493	6.26916e-14	1.55016e-12	AT2G34790	Symbols: MEE23, EDA28 | MEE23 (MATERNAL EFFECT EMBRYO ARREST 23); FAD binding / catalytic/ electron carrier/ oxidoreductase | chr2:14673840-14677270 REVERSE				UP		GWHPDOOQ020082	-1.80659	2.753e-05	0.000529862	AT1G49430	Symbols: LRD2, LACS2 | LACS2 (LONG-CHAIN ACYL-COA SYNTHETASE 2); long-chain-fatty-acid-CoA ligase | chr1:18291043-18295825 FORWARD	DOWN
GWHPDOOQ009638	5.00119	1.43227e-12	4.75392e-11	AT1G06330	#N/A	UP		GWHPDOOQ021091	1.13499	8.37596e-14	2.05452e-12	AT5G51140	pseudouridine synthase family protein | chr5:20783931-20786814 REVERSE				UP		GWHPDOOQ016302	-1.62171	2.76097e-05	0.000530505	AT4G33040	glutaredoxin family protein | chr4:15940561-15941330 REVERSE	DOWN
GWHPDOOQ015045	1.36243	1.48793e-12	4.92552e-11	AT5G10700	aminoacyl-tRNA hydrolase/ protein tyrosine phosphatase | chr5:3378053-3378867 REVERSE	UP		GWHPDOOQ023908	1.34344	9.47e-14	2.30746e-12	AT5G61660	glycine-rich protein | chr5:24779215-24779930 REVERSE				UP		GWHPDOOQ023432	1.32072	2.78632e-05	0.000534242	AT5G49690	UDP-glucoronosyl/UDP-glucosyl transferase family protein | chr5:20189655-20191390 REVERSE	UP
GWHPDOOQ007976	-1.2368	1.48918e-12	4.92552e-11	AT5G66910	#N/A	DOWN		GWHPDOOQ015107	1.11466	9.659e-14	2.34729e-12	#N/A	#N/A				UP		GWHPDOOQ009468	4.17159	3.01e-05	0.00057168	AT1G65780	#N/A	UP
GWHPDOOQ016638	-1.11685	1.5177e-12	5.01107e-11	AT1G76310	Symbols: CYCB2;4 | CYCB2;4 (CYCLIN B2;4); cyclin-dependent protein kinase regulator | chr1:28628046-28630394 REVERSE	DOWN		GWHPDOOQ001618	-1.06731	9.71557e-14	2.35792e-12	AT2G31900	Symbols: XIF, ATXIF, ATMYO5 | XIF; motor | chr2:13560760-13569623 REVERSE				DOWN		GWHPDOOQ002977	-2.14783	3.0189e-05	0.000572769	AT2G42750	DNAJ heat shock N-terminal domain-containing protein | chr2:17793307-17795680 FORWARD	DOWN
GWHPDOOQ005514	2.04187	1.76842e-12	5.80843e-11	AT5G01210	transferase family protein | chr5:84474-86275 FORWARD	UP		GWHPDOOQ007618	-1.03415	1.01734e-13	2.45929e-12	AT4G39920	Symbols: POR, TFC C | POR (PORCINO); binding | chr4:18515749-18517274 FORWARD				DOWN		GWHPDOOQ011811	3.05715	3.18863e-05	0.000599941	AT3G52490	heat shock protein-related | chr3:19455699-19458919 REVERSE	UP
GWHPDOOQ004282	1.96862	1.83828e-12	6.02738e-11	#N/A	#N/A	UP		GWHPDOOQ012897	1.04307	1.14526e-13	2.76124e-12	AT2G20560	DNAJ heat shock family protein | chr2:8848130-8850010 REVERSE				UP		GWHPDOOQ018740	1.38734	3.21349e-05	0.000603364	AT1G15380	lactoylglutathione lyase family protein / glyoxalase I family protein | chr1:5290745-5292535 FORWARD	UP
GWHPDOOQ008856	7.41518	1.89524e-12	6.20337e-11	#N/A	#N/A	UP		GWHPDOOQ023449	-1.30621	1.16424e-13	2.79789e-12	AT1G72880	#N/A				DOWN		GWHPDOOQ006643	1.2833	3.23688e-05	0.000606495	AT1G62710	Symbols: BETA-VPE, BETAVPE | BETA-VPE (BETA VACUOLAR PROCESSING ENZYME); cysteine-type endopeptidase | chr1:23223874-23226916 REVERSE	UP
GWHPDOOQ007157	1.57289	1.90349e-12	6.21962e-11	AT5G67070	Symbols: RALFL34 | RALFL34 (ralf-like 34); signal transducer | chr5:26768020-26768846 FORWARD	UP		GWHPDOOQ021387	9.15307	1.2914e-13	3.08525e-12	AT1G60190	armadillo/beta-catenin repeat family protein / U-box domain-containing protein | chr1:22198403-22200678 FORWARD				UP		GWHPDOOQ000975	1.30166	3.33376e-05	0.000621432	AT2G12462	#N/A	UP
GWHPDOOQ020196	1.41018	1.91107e-12	6.23359e-11	AT3G19290	Symbols: ABF4, AREB2 | ABF4 (ABRE BINDING FACTOR 4); DNA binding / protein binding / transcription activator/ transcription factor | chr3:6687140-6690123 FORWARD	UP		GWHPDOOQ011615	2.08508	1.31517e-13	3.13797e-12	AT3G20910	Symbols: NF-YA9 | NF-YA9 (NUCLEAR FACTOR Y, SUBUNIT A9); specific transcriptional repressor/ transcription factor | chr3:7326382-7328576 FORWARD				UP		GWHPDOOQ004636	2.58947	3.33292e-05	0.000621432	AT2G39510	nodulin MtN21 family protein | chr2:16491143-16493151 REVERSE	UP
GWHPDOOQ003149	2.01758	1.96626e-12	6.40255e-11	#N/A	#N/A	UP		GWHPDOOQ005274	-1.58613	1.34154e-13	3.19673e-12	AT4G02750	pentatricopeptide (PPR) repeat-containing protein | chr4:1221116-1223461 REVERSE				DOWN		GWHPDOOQ017834	1.59841	3.42261e-05	0.000634726	AT1G07400	#N/A	UP
GWHPDOOQ016945	1.33937	2.0362e-12	6.61887e-11	ATMG00510	Symbols: NAD7 | NADH dehydrogenase subunit 7 | chrM:132071-138153 FORWARD	UP		GWHPDOOQ008621	1.4227	1.43555e-13	3.41189e-12	AT1G26800	zinc finger (C3HC4-type RING finger) family protein | chr1:9285099-9286324 REVERSE				UP		GWHPDOOQ013392	1.46113	3.53216e-05	0.000649716	AT1G11570	Symbols: NTL | nuclear transport factor 2 (NTF2), putative | chr1:3883280-3883956 FORWARD	UP
GWHPDOOQ011873	-1.05112	2.19677e-12	7.10415e-11	AT2G36200	#N/A	DOWN		GWHPDOOQ011288	1.29792	1.50744e-13	3.57813e-12	AT5G61750	cupin family protein | chr5:24812804-24813436 REVERSE				UP		GWHPDOOQ013216	5.83919	3.5746e-05	0.000656189	AT2G34540	unknown protein | chr2:14550658-14552229 FORWARD	UP
GWHPDOOQ019918	2.02115	2.30091e-12	7.42819e-11	AT4G02380	Symbols: SAG21, AtLEA5 | SAG21 (SENESCENCE-ASSOCIATED GENE 21) | chr4:1046204-1046997 REVERSE	UP		GWHPDOOQ021213	1.6725	1.53611e-13	3.64148e-12	AT1G24440	protein binding / zinc ion binding | chr1:8662019-8663964 FORWARD				UP		GWHPDOOQ013344	-1.08294	3.67915e-05	0.000674014	AT1G11700	unknown protein | chr1:3945737-3946613 FORWARD	DOWN
GWHPDOOQ005165	4.52282	2.31265e-12	7.45335e-11	AT5G07050	LOCATED IN: membrane; CONTAINS InterPro DOMAIN/s: Protein of unknown function DUF6, transmembrane (InterPro:IPR000620); BEST Arabidopsis thaliana protein match is: nodulin MtN21 family protein (TAIR:AT2G40900.1); Has 2288 Blast hits to 2270 proteins in 280 species: Archae - 23; Bacteria - 774; Metazoa - 5; Fungi - 0; Plants - 641; Viruses - 0; Other Eukaryotes - 845 (source: NCBI BLink). | chr5:2…	UP		GWHPDOOQ019035	1.55094	1.57515e-13	3.72442e-12	AT2G21180	unknown protein | chr2:9074660-9075380 REVERSE				UP		GWHPDOOQ019933	-2.51051	3.71743e-05	0.000680338	AT4G02290	Symbols: AtGH9B13 | AtGH9B13 (Arabidopsis thaliana glycosyl hydrolase 9B13); catalytic/ hydrolase, hydrolyzing O-glycosyl compounds | chr4:1002394-1005253 REVERSE	DOWN
GWHPDOOQ010174	1.09715	2.37355e-12	7.6366e-11	AT1G56290	CwfJ-like family protein | chr1:21075286-21078778 FORWARD	UP		GWHPDOOQ016001	-1.22265	1.64906e-13	3.87921e-12	AT1G35220	unknown protein | chr1:12908914-12914802 FORWARD				DOWN		GWHPDOOQ016902	3.22252	3.73128e-05	0.000681495	AT5G22060	Symbols: ATJ2, J2 | ATJ2; protein binding | chr5:7303622-7305797 REVERSE	UP
GWHPDOOQ006355	-1.73791	2.44999e-12	7.86912e-11	AT4G23690	disease resistance-responsive family protein / dirigent family protein | chr4:12338871-12339747 REVERSE	DOWN		GWHPDOOQ017738	1.69713	1.65368e-13	3.88508e-12	AT1G07400	#N/A				UP		GWHPDOOQ015678	-1.33461	3.82778e-05	0.000697711	AT1G75690	chaperone protein dnaJ-related | chr1:28422110-28423285 REVERSE	DOWN
GWHPDOOQ019670	-1.10942	2.63284e-12	8.41349e-11	AT1G20610	#N/A	DOWN		GWHPDOOQ022008	1.31628	1.81449e-13	4.23581e-12	AT1G28150	unknown protein | chr1:9834943-9835904 REVERSE				UP		GWHPDOOQ023224	5.1848	3.82484e-05	0.000697711	AT4G01410	harpin-induced family protein / HIN1 family protein / harpin-responsive family protein | chr4:578165-579169 FORWARD	UP
GWHPDOOQ015510	1.03593	2.76612e-12	8.8096e-11	AT1G78070	FUNCTIONS IN: molecular_function unknown; INVOLVED IN: biological_process unknown; LOCATED IN: CUL4 RING ubiquitin ligase complex; EXPRESSED IN: 23 plant structures; EXPRESSED DURING: 13 growth stages; CONTAINS InterPro DOMAIN/s: WD40 repeat-like (InterPro:IPR011046), WD40 repeat, region (InterPro:IPR017986), WD40/YVTN repeat-like (InterPro:IPR015943), WD40 repeat (InterPro:IPR001680); BEST Arabi…	UP		GWHPDOOQ017810	8.07233	1.88621e-13	4.38652e-12	AT4G37300	Symbols: MEE59 | MEE59 (maternal effect embryo arrest 59) | chr4:17554641-17555861 FORWARD				UP		GWHPDOOQ016538	-1.55526	3.87544e-05	0.000705104	AT4G32295	#N/A	DOWN
GWHPDOOQ008263	2.15676	2.84842e-12	9.04122e-11	AT1G24430	transferase/ transferase, transferring acyl groups other than amino-acyl groups | chr1:8658003-8659506 REVERSE	UP		GWHPDOOQ002071	1.07437	1.93209e-13	4.48754e-12	AT5G23240	DNAJ heat shock N-terminal domain-containing protein | chr5:7826732-7828724 REVERSE				UP		GWHPDOOQ006715	-1.0309	4.0278e-05	0.000730492	AT2G35150	Symbols: EXL1 | EXL1 (EXORDIUM LIKE 1) | chr2:14817047-14818211 REVERSE	DOWN
GWHPDOOQ006029	-1.18706	3.04956e-12	9.63111e-11	AT2G35190	Symbols: NPSN11, ATNPSN11, NSPN11 | NPSN11 (NOVEL PLANT SNARE 11); SNAP receptor/ protein transporter | chr2:14830626-14833319 FORWARD	DOWN		GWHPDOOQ023276	-1.18264	2.2974e-13	5.3025e-12	AT2G26440	pectinesterase family protein | chr2:11247383-11249493 FORWARD				DOWN		GWHPDOOQ008400	-1.30921	4.0644e-05	0.000735657	AT1G60590	polygalacturonase, putative / pectinase, putative | chr1:22314170-22316970 REVERSE	DOWN
GWHPDOOQ013630	2.17567	3.07347e-12	9.69042e-11	AT1G52700	phospholipase/carboxylesterase family protein | chr1:19631126-19633440 REVERSE	UP		GWHPDOOQ018143	1.33631	2.32129e-13	5.34421e-12	#N/A	#N/A				UP		GWHPDOOQ011079	-3.18495	4.14974e-05	0.000748857	AT2G41540	Symbols: GPDHC1 | GPDHC1; NAD or NADH binding / glycerol-3-phosphate dehydrogenase (NAD+) | chr2:17326170-17328902 FORWARD	DOWN
GWHPDOOQ013187	-1.54911	3.18155e-12	9.98119e-11	#N/A	#N/A	DOWN		GWHPDOOQ013486	2.50547	2.3194e-13	5.34421e-12	AT1G80660	Symbols: AHA9 | AHA9; hydrogen-exporting ATPase, phosphorylative mechanism | chr1:30316227-30319948 REVERSE				UP		GWHPDOOQ019835	6.40402	4.28181e-05	0.000770385	AT3G62930	glutaredoxin family protein | chr3:23261442-23261927 REVERSE	UP
GWHPDOOQ023714	-1.38358	3.20203e-12	1.00288e-10	AT4G13370	#N/A	DOWN		GWHPDOOQ018714	-1.12496	2.37575e-13	5.46273e-12	AT1G68940	armadillo/beta-catenin repeat protein-related / U-box domain-containing protein | chr1:25921453-25925374 REVERSE				DOWN		GWHPDOOQ006294	4.70482	4.51926e-05	0.000806693	#N/A	#N/A	UP
GWHPDOOQ005766	1.15211	3.33366e-12	1.03894e-10	AT4G29660	Symbols: EMB2752 | EMB2752 (EMBRYO DEFECTIVE 2752) | chr4:14534263-14535292 REVERSE	UP		GWHPDOOQ005766	1.23334	2.44135e-13	5.59258e-12	AT4G29660	Symbols: EMB2752 | EMB2752 (EMBRYO DEFECTIVE 2752) | chr4:14534263-14535292 REVERSE				UP		GWHPDOOQ006296	4.34957	4.64452e-05	0.000827866	#N/A	#N/A	UP
GWHPDOOQ011971	-1.17373	3.36185e-12	1.046e-10	AT2G36460	fructose-bisphosphate aldolase, putative | chr2:15296701-15298514 REVERSE	DOWN		GWHPDOOQ002883	-2.22135	2.73894e-13	6.23541e-12	AT5G44130	Symbols: FLA13 | FLA13 (FASCICLIN-LIKE ARABINOGALACTAN PROTEIN 13 PRECURSOR) | chr5:17761090-17762003 FORWARD				DOWN		GWHPDOOQ020695	1.85188	4.69979e-05	0.0008348	AT3G12120	Symbols: FAD2 | FAD2 (FATTY ACID DESATURASE 2); delta12-fatty acid dehydrogenase/ omega-6 fatty acid desaturase | chr3:3860285-3863050 REVERSE	UP
GWHPDOOQ021163	1.68426	3.44144e-12	1.069e-10	AT5G63420	Symbols: emb2746 | emb2746 (embryo defective 2746); DNA binding / catalytic/ hydrolase | chr5:25400386-25405968 FORWARD	UP		GWHPDOOQ018242	-1.29468	2.75293e-13	6.2595e-12	AT1G54730	sugar transporter, putative | chr1:20424471-20430051 FORWARD				DOWN		GWHPDOOQ000735	1.28274	4.74722e-05	0.000839928	AT2G20820	unknown protein | chr2:8964349-8965424 FORWARD	UP
GWHPDOOQ013716	-1.15549	3.50484e-12	1.08157e-10	AT3G16060	kinesin motor family protein | chr3:5447343-5451527 FORWARD	DOWN		GWHPDOOQ021835	1.29489	2.76532e-13	6.27665e-12	AT1G68660	FUNCTIONS IN: molecular_function unknown; INVOLVED IN: protein catabolic process; EXPRESSED IN: 23 plant structures; EXPRESSED DURING: 14 growth stages; CONTAINS InterPro DOMAIN/s: Adaptor protein ClpS, core (InterPro:IPR003769), Ribosomal protein L7/L12, C-terminal/adaptor protein ClpS-like (InterPro:IPR014719); Has 513 Blast hits to 513 proteins in 129 species: Archae - 0; Bacteria - 273; Metaz…				UP		GWHPDOOQ023663	-1.60627	4.9728e-05	0.000874709	AT3G18830	Symbols: ATPLT5 | ATPLT5 (POLYOL TRANSPORTER 5); D-ribose transmembrane transporter/ D-xylose transmembrane transporter/ carbohydrate transmembrane transporter/ galactose transmembrane transporter/ glucose transmembrane transporter/ glycerol transmembrane transporter/ mann | chr3:6488862-6491273 REVERSE	DOWN
GWHPDOOQ012737	7.8143	3.49974e-12	1.08157e-10	AT1G18100	Symbols: E12A11 | E12A11; phosphatidylethanolamine binding | chr1:6227217-6230188 REVERSE	UP		GWHPDOOQ004050	1.93599	3.01621e-13	6.8076e-12	AT5G51890	peroxidase | chr5:21090992-21092405 REVERSE				UP		GWHPDOOQ014966	4.02685	5.02399e-05	0.000882	AT1G37130	Symbols: NIA2, B29, NIA2-1, CHL3, NR, NR2, ATNR2 | NIA2 (NITRATE REDUCTASE 2); nitrate reductase (NADH)/ nitrate reductase | chr1:14158527-14161938 FORWARD	UP
GWHPDOOQ014922	2.98839	3.51396e-12	1.08262e-10	AT4G08300	nodulin MtN21 family protein | chr4:5244891-5248342 FORWARD	UP		GWHPDOOQ004952	1.0425	3.18062e-13	7.14356e-12	AT4G40070	protein binding / zinc ion binding | chr4:18576418-18577774 FORWARD				UP		GWHPDOOQ008305	3.00534	5.08664e-05	0.000892133	AT3G01670	unknown protein | chr3:247234-250470 FORWARD	UP
GWHPDOOQ001490	1.29565	3.53348e-12	1.08686e-10	AT5G38420	ribulose bisphosphate carboxylase small chain 2B / RuBisCO small subunit 2B (RBCS-2B) (ATS2B) | chr5:15380945-15382035 REVERSE	UP		GWHPDOOQ008857	1.36553	3.25837e-13	7.29144e-12	AT3G25620	ABC transporter family protein | chr3:9316074-9319568 REVERSE				UP		GWHPDOOQ005293	1.13452	5.27751e-05	0.000917607	AT4G19390	FUNCTIONS IN: molecular_function unknown; INVOLVED IN: biological_process unknown; LOCATED IN: chloroplast; EXPRESSED IN: 23 plant structures; EXPRESSED DURING: 13 growth stages; CONTAINS InterPro DOMAIN/s: Uncharacterised conserved protein UCP022348 (InterPro:IPR016804), Uncharacterised protein family UPF0114 (InterPro:IPR005134); BEST Arabidopsis thaliana protein match is: unknown protein (TAIR…	UP
GWHPDOOQ001559	5.208	3.80032e-12	1.16514e-10	AT1G21680	FUNCTIONS IN: molecular_function unknown; INVOLVED IN: biological_process unknown; LOCATED IN: plasma membrane, vacuole, plant-type cell wall; EXPRESSED IN: 25 plant structures; EXPRESSED DURING: 13 growth stages; CONTAINS InterPro DOMAIN/s: WD40-like Beta Propeller (InterPro:IPR011659), Six-bladed beta-propeller, TolB-like (InterPro:IPR011042); BEST Arabidopsis thaliana protein match is: unknown…	UP		GWHPDOOQ001310	1.14982	3.25755e-13	7.29144e-12	AT4G30840	WD-40 repeat protein family | chr4:15017615-15019735 REVERSE				UP		GWHPDOOQ004301	-1.05648	5.31456e-05	0.000923163	AT3G10940	protein phosphatase-related | chr3:3422078-3423445 REVERSE	DOWN
GWHPDOOQ019878	2.85078	3.82758e-12	1.1716e-10	AT2G47770	benzodiazepine receptor-related | chr2:19568464-19569507 FORWARD	UP		GWHPDOOQ004003	2.36528	3.31732e-13	7.41433e-12	#N/A	#N/A				UP		GWHPDOOQ003710	2.5002	5.53512e-05	0.000956884	AT4G10540	subtilase family protein | chr4:6512515-6515743 REVERSE	UP
GWHPDOOQ012871	2.83833	3.8643e-12	1.17902e-10	AT4G21020	late embryogenesis abundant domain-containing protein / LEA domain-containing protein | chr4:11228187-11229577 FORWARD	UP		GWHPDOOQ002152	3.59087	3.37243e-13	7.5192e-12	AT5G40240	#N/A				UP		GWHPDOOQ000699	1.56277	5.64927e-05	0.00097444	AT3G18670	ankyrin repeat family protein | chr3:6424135-6426471 REVERSE	UP
GWHPDOOQ020916	5.39345	3.90299e-12	1.1889e-10	AT3G52070	unknown protein | chr3:19312718-19313224 FORWARD	UP		GWHPDOOQ015479	1.04725	3.57118e-13	7.93345e-12	#N/A	#N/A				UP		GWHPDOOQ016324	3.033	6.24045e-05	0.00105959	AT4G33090	Symbols: APM1, ATAPM1 | APM1 (AMINOPEPTIDASE M1); aminopeptidase | chr4:15965741-15970456 REVERSE	UP
GWHPDOOQ020762	1.10953	3.98477e-12	1.21186e-10	AT5G56460	protein kinase, putative | chr5:22865110-22867996 FORWARD	UP		GWHPDOOQ019077	3.06537	4.08916e-13	9.01874e-12	AT5G09220	Symbols: AAP2 | AAP2 (AMINO ACID PERMEASE 2); amino acid transmembrane transporter | chr5:2866252-2869054 FORWARD				UP		GWHPDOOQ021339	1.27678	6.3165e-05	0.00106949	AT4G20140	Symbols: GSO1 | GSO1 (GASSHO1); ATP binding / protein binding / protein kinase/ protein serine/threonine kinase/ protein tyrosine kinase | chr4:10884197-10888270 FORWARD	UP
GWHPDOOQ020244	-1.60868	4.08362e-12	1.23992e-10	AT4G34160	Symbols: CYCD3;1, CYCD3 | CYCD3;1 (CYCLIN D3;1); cyclin-dependent protein kinase regulator/ protein binding | chr4:16357639-16359555 FORWARD	DOWN		GWHPDOOQ020945	3.95097	4.08649e-13	9.01874e-12	AT3G51970	Symbols: AtSAT1 | AtSAT1 (Arabidopsis thaliana sterol O-acyltransferase 1); acyltransferase | chr3:19284339-19285582 FORWARD				UP		GWHPDOOQ004983	1.07283	6.42336e-05	0.00108555	AT2G16980	tetracycline transporter | chr2:7376349-7381097 FORWARD	UP
GWHPDOOQ020060	-1.70314	4.12446e-12	1.25031e-10	AT5G48490	protease inhibitor/seed storage/lipid transfer protein (LTP) family protein | chr5:19647835-19648281 REVERSE	DOWN		GWHPDOOQ014859	1.96949	4.17505e-13	9.17512e-12	AT1G71960	ABC transporter family protein | chr1:27082394-27088248 REVERSE				UP		GWHPDOOQ001847	-5.96367	6.45696e-05	0.00109006	AT5G41120	#N/A	DOWN
GWHPDOOQ013269	-1.00491	4.224e-12	1.27639e-10	AT4G02800	unknown protein | chr4:1250015-1251681 FORWARD	DOWN		GWHPDOOQ019233	1.87043	4.22819e-13	9.28079e-12	AT5G43700	Symbols: ATAUX2-11, IAA4 | ATAUX2-11 (AUXIN INDUCIBLE 2-11); DNA binding / transcription factor | chr5:17550233-17551581 FORWARD				UP		GWHPDOOQ012737	5.16566	6.55525e-05	0.00110167	AT1G18100	Symbols: E12A11 | E12A11; phosphatidylethanolamine binding | chr1:6227217-6230188 REVERSE	UP
GWHPDOOQ004771	6.24386	4.27149e-12	1.28868e-10	AT3G12090	Symbols: TET6 | TET6 (TETRASPANIN6) | chr3:3852145-3853720 REVERSE	UP		GWHPDOOQ001099	-1.90877	4.47376e-13	9.78476e-12	AT5G20250	Symbols: DIN10 | DIN10 (DARK INDUCIBLE 10); hydrolase, hydrolyzing O-glycosyl compounds | chr5:6833678-6836788 FORWARD				DOWN		GWHPDOOQ023803	2.46657	6.63009e-05	0.00110982	AT4G37445	FUNCTIONS IN: molecular_function unknown; INVOLVED IN: biological_process unknown; LOCATED IN: cellular_component unknown; EXPRESSED IN: 20 plant structures; EXPRESSED DURING: 12 growth stages; BEST Arabidopsis thaliana protein match is: calcium-binding EF hand family protein (TAIR:AT1G64850.1); Has 34 Blast hits to 34 proteins in 7 species: Archae - 0; Bacteria - 0; Metazoa - 0; Fungi - 0; Plant…	UP
GWHPDOOQ022401	1.03284	4.42991e-12	1.33222e-10	AT1G79040	Symbols: PSBR | PSBR (photosystem II subunit R) | chr1:29736016-29737009 FORWARD	UP		GWHPDOOQ000693	1.1507	4.56256e-13	9.94346e-12	AT4G10270	wound-responsive family protein | chr4:6374734-6375210 FORWARD				UP		GWHPDOOQ005541	-3.85943	6.66656e-05	0.00111333	AT3G51860	Symbols: CAX3, ATHCX1, CAX1-LIKE, ATCAX3 | CAX3 (CATION EXCHANGER 3); calcium:cation antiporter/ calcium:hydrogen antiporter/ cation:cation antiporter | chr3:19239427-19242913 FORWARD	DOWN
GWHPDOOQ006879	1.36943	4.54203e-12	1.36377e-10	AT5G63720	unknown protein | chr5:25506349-25508017 FORWARD	UP		GWHPDOOQ008418	1.77549	5.34255e-13	1.1602e-11	AT1G23740	oxidoreductase, zinc-binding dehydrogenase family protein | chr1:8398115-8399749 REVERSE				UP		GWHPDOOQ007286	1.78758	6.79245e-05	0.00112876	AT4G36710	transcription factor | chr4:17305758-17307643 FORWARD	UP
GWHPDOOQ012747	-1.64431	4.59832e-12	1.37848e-10	AT1G11260	Symbols: STP1, ATSTP1 | STP1 (SUGAR TRANSPORTER 1); carbohydrate transmembrane transporter/ sugar:hydrogen symporter | chr1:3777328-3780337 FORWARD	DOWN		GWHPDOOQ009630	-1.12589	5.61159e-13	1.21432e-11	AT4G16110	Symbols: ARR2 | ARR2 (ARABIDOPSIS RESPONSE REGULATOR 2); transcription factor/ two-component response regulator | chr4:9112686-9116164 FORWARD				DOWN		GWHPDOOQ022395	2.44692	6.79466e-05	0.00112876	AT3G26330	Symbols: CYP71B37 | CYP71B37; electron carrier/ heme binding / iron ion binding / monooxygenase/ oxygen binding | chr3:9646805-9648584 REVERSE	UP
GWHPDOOQ004393	1.35744	4.62071e-12	1.38299e-10	AT3G11110	zinc finger (C3HC4-type RING finger) family protein | chr3:3479979-3480455 FORWARD	UP		GWHPDOOQ006587	-1.5013	5.84671e-13	1.26371e-11	AT4G22810	#N/A				DOWN		GWHPDOOQ017742	-1.80879	7.21637e-05	0.0011885	AT5G18480	#N/A	DOWN
GWHPDOOQ001932	1.00214	4.64923e-12	1.38932e-10	AT3G27210	unknown protein | chr3:10045186-10047343 REVERSE	UP		GWHPDOOQ011045	2.16105	5.99796e-13	1.29488e-11	AT5G07020	proline-rich family protein | chr5:2180502-2182418 REVERSE				UP		GWHPDOOQ016927	2.91401	7.42746e-05	0.00121883	AT1G75660	Symbols: XRN3 | XRN3; 5'-3' exoribonuclease | chr1:28408147-28415117 FORWARD	UP
GWHPDOOQ009082	1.45716	4.85202e-12	1.44764e-10	AT1G68300	universal stress protein (USP) family protein | chr1:25598331-25599357 REVERSE	UP		GWHPDOOQ011322	1.75173	6.44128e-13	1.38733e-11	AT5G48570	Symbols: ROF2, ATFKBP65 | peptidyl-prolyl cis-trans isomerase, putative / FK506-binding protein, putative | chr5:19690542-19693845 REVERSE				UP		GWHPDOOQ017328	-6.06098	7.46869e-05	0.00122338	AT3G05600	epoxide hydrolase, putative | chr3:1623244-1624763 REVERSE	DOWN
GWHPDOOQ017736	1.82958	5.3195e-12	1.57962e-10	AT5G58620	zinc finger (CCCH-type) family protein | chr5:23693340-23696222 FORWARD	UP		GWHPDOOQ013436	1.60065	7.03904e-13	1.50724e-11	AT5G25110	Symbols: CIPK25, SnRK3.25 | CIPK25 (CBL-INTERACTING PROTEIN KINASE 25); ATP binding / kinase/ protein kinase/ protein serine/threonine kinase | chr5:8657626-8659322 REVERSE				UP		GWHPDOOQ008580	-1.23574	7.51963e-05	0.0012295	AT3G47620	Symbols: AtTCP14 | AtTCP14 (TEOSINTE BRANCHED1, CYCLOIDEA and PCF (TCP) 14); transcription factor | chr3:17558849-17560767 FORWARD	DOWN
GWHPDOOQ011615	2.56695	5.32904e-12	1.57997e-10	AT3G20910	Symbols: NF-YA9 | NF-YA9 (NUCLEAR FACTOR Y, SUBUNIT A9); specific transcriptional repressor/ transcription factor | chr3:7326382-7328576 FORWARD	UP		GWHPDOOQ009602	1.26354	7.29229e-13	1.55784e-11	AT4G16160	Symbols: ATOEP16-2, ATOEP16-S | mitochondrial import inner membrane translocase subunit Tim17/Tim22/Tim23 family protein | chr4:9157515-9158933 FORWARD				UP		GWHPDOOQ008299	-1.83375	7.53051e-05	0.00123017	AT3G26120	Symbols: TEL1 | TEL1 (TERMINAL EAR1-LIKE 1); RNA binding / nucleic acid binding / nucleotide binding | chr3:9546398-9549186 FORWARD	DOWN
GWHPDOOQ009728	8.94981	5.35505e-12	1.5852e-10	#N/A	#N/A	UP		GWHPDOOQ016332	4.36708	7.82372e-13	1.66555e-11	AT5G12020	Symbols: HSP17.6II | HSP17.6II (17.6 KDA CLASS II HEAT SHOCK PROTEIN) | chr5:3882237-3882938 REVERSE				UP		GWHPDOOQ009994	2.64507	7.62956e-05	0.0012441	AT3G22400	Symbols: LOX5 | LOX5; electron carrier/ iron ion binding / lipoxygenase/ metal ion binding / oxidoreductase, acting on single donors with incorporation of molecular oxygen, incorporation of two atoms of oxygen | chr3:7926879-7931351 FORWARD	UP
GWHPDOOQ007824	-1.1353	5.4349e-12	1.60632e-10	AT2G21790	Symbols: R1, RNR1, CLS8, ATRNR1 | RNR1 (RIBONUCLEOTIDE REDUCTASE 1); ATP binding / protein binding / ribonucleoside-diphosphate reductase | chr2:9293270-9297842 FORWARD	DOWN		GWHPDOOQ020762	1.0263	7.89142e-13	1.67802e-11	AT5G56460	protein kinase, putative | chr5:22865110-22867996 FORWARD				UP		GWHPDOOQ002309	1.21231	7.77973e-05	0.00126517	AT5G37670	15.7 kDa class I-related small heat shock protein-like (HSP15.7-CI) | chr5:14968991-14969509 FORWARD	UP
GWHPDOOQ013872	9.15303	5.5182e-12	1.62839e-10	AT1G73040	jacalin lectin family protein | chr1:27475060-27475962 REVERSE	UP		GWHPDOOQ008898	1.71372	8.71817e-13	1.84741e-11	AT3G03280	#N/A				UP		GWHPDOOQ009638	3.29625	7.97902e-05	0.00129293	AT1G06330	#N/A	UP
GWHPDOOQ003744	-1.48927	5.91385e-12	1.7397e-10	AT2G46620	AAA-type ATPase family protein | chr2:19138801-19140747 REVERSE	DOWN		GWHPDOOQ003093	1.14036	9.5353e-13	2.00897e-11	AT5G17230	phytoene synthase (PSY) / geranylgeranyl-diphosphate geranylgeranyl transferase | chr5:5659613-5662865 REVERSE				UP		GWHPDOOQ013728	-1.69889	8.06782e-05	0.00130382	AT1G45688	unknown protein | chr1:17191390-17193158 FORWARD	DOWN
GWHPDOOQ006022	1.13447	5.98388e-12	1.75757e-10	AT1G32740	protein binding / zinc ion binding | chr1:11844877-11846347 FORWARD	UP		GWHPDOOQ004620	-1.05448	1.11215e-12	2.32186e-11	AT5G59350	unknown protein | chr5:23940782-23942213 FORWARD				DOWN		GWHPDOOQ004033	-2.66657	8.14125e-05	0.001311	AT5G52020	AP2 domain-containing protein | chr5:21123958-21124948 REVERSE	DOWN
GWHPDOOQ012273	1.18079	6.02186e-12	1.76598e-10	AT5G02640	unknown protein | chr5:594179-594867 REVERSE	UP		GWHPDOOQ022250	-1.41001	1.12563e-12	2.34735e-11	AT1G18330	Symbols: EPR1 | EPR1 (EARLY-PHYTOCHROME-RESPONSIVE1); DNA binding / transcription factor | chr1:6305971-6308010 REVERSE				DOWN		GWHPDOOQ004060	1.27396	8.19263e-05	0.0013181	AT4G25420	Symbols: GA5, GA20OX1, AT2301, ATGA20OX1 | GA20OX1; gibberellin 20-oxidase | chr4:12990884-12992458 REVERSE	UP
GWHPDOOQ018340	-1.61087	6.35674e-12	1.85841e-10	AT5G28840	Symbols: GME | GME (GDP-D-MANNOSE 3',5'-EPIMERASE); GDP-mannose 3,5-epimerase/ NAD or NADH binding / catalytic | chr5:10862173-10864903 REVERSE	DOWN		GWHPDOOQ021413	1.00361	1.34038e-12	2.77939e-11	AT1G10200	Symbols: WLIM1 | WLIM1; transcription factor/ zinc ion binding | chr1:3346390-3347885 REVERSE				UP		GWHPDOOQ018652	1.0073	8.22191e-05	0.00132164	AT3G54340	Symbols: AP3, ATAP3 | AP3 (APETALA 3); DNA binding / transcription factor | chr3:20119173-20121170 REVERSE	UP
GWHPDOOQ013953	-1.35468	6.40345e-12	1.86917e-10	AT4G29840	Symbols: MTO2, TS | MTO2 (METHIONINE OVER-ACCUMULATOR 2); threonine synthase | chr4:14599216-14601055 REVERSE	DOWN		GWHPDOOQ007065	1.34115	1.48459e-12	3.0543e-11	AT4G37470	hydrolase, alpha/beta fold family protein | chr4:17616659-17618473 REVERSE				UP		GWHPDOOQ008693	1.03736	8.40123e-05	0.00134449	AT3G29320	glucan phosphorylase, putative | chr3:11252807-11257814 FORWARD	UP
GWHPDOOQ010076	2.03172	6.41794e-12	1.87051e-10	AT4G14746	#N/A	UP		GWHPDOOQ020432	1.29925	1.52467e-12	3.12974e-11	AT2G23970	defense-related protein, putative | chr2:10199698-10201081 FORWARD				UP		GWHPDOOQ015276	-1.15875	8.46286e-05	0.00135083	AT5G33300	chromosome-associated kinesin-related | chr5:12562430-12565757 REVERSE	DOWN
GWHPDOOQ004777	1.04908	6.58373e-12	1.91293e-10	AT3G54890	Symbols: LHCA1 | LHCA1; chlorophyll binding | chr3:20339504-20341103 REVERSE	UP		GWHPDOOQ012346	1.77287	1.55577e-12	3.19003e-11	#N/A	#N/A				UP		GWHPDOOQ019537	3.95117	8.47067e-05	0.00135083	AT2G22475	Symbols: GEM | GEM (GL2-EXPRESSION MODULATOR) | chr2:9541401-9545010 FORWARD	UP
GWHPDOOQ024125	3.93514	6.69006e-12	1.94084e-10	ATMG00270	Symbols: NAD6 | NADH dehydrogenase subunit 6 | chrM:76642-77259 REVERSE	UP		GWHPDOOQ011001	1.56894	1.59005e-12	3.25667e-11	AT5G45340	Symbols: CYP707A3 | CYP707A3; (+)-abscisic acid 8'-hydroxylase/ oxygen binding | chr5:18368642-18370991 REVERSE				UP		GWHPDOOQ006539	-5.02483	8.48059e-05	0.00135122	AT2G42010	Symbols: PLDBETA1, PLDBETA | PLDBETA1 (PHOSPHOLIPASE D BETA 1); phospholipase D | chr2:17532813-17538400 REVERSE	DOWN
GWHPDOOQ011425	-1.05506	6.70505e-12	1.9422e-10	AT5G17910	unknown protein | chr5:5927402-5932722 FORWARD	DOWN		GWHPDOOQ004426	1.1438	1.8071e-12	3.69603e-11	AT2G40080	Symbols: ELF4 | ELF4 (EARLY FLOWERING 4) | chr2:16734294-16734912 REVERSE				UP		GWHPDOOQ014284	3.9998	8.734e-05	0.00138709	AT4G04330	unknown protein | chr4:2116553-2118597 REVERSE	UP
GWHPDOOQ024134	2.71777	6.72896e-12	1.94614e-10	AT2G07689	#N/A	UP		GWHPDOOQ001967	1.49671	1.80858e-12	3.69603e-11	AT1G13440	Symbols: GAPC-2, GAPC2 | GAPC2 (GLYCERALDEHYDE-3-PHOSPHATE DEHYDROGENASE C2); NAD or NADH binding / binding / catalytic/ glyceraldehyde-3-phosphate dehydrogenase (phosphorylating)/ glyceraldehyde-3-phosphate dehydrogenase | chr1:4608196-4610647 REVERSE				UP		GWHPDOOQ011674	1.61802	9.10137e-05	0.00143999	AT3G18670	ankyrin repeat family protein | chr3:6424135-6426471 REVERSE	UP
GWHPDOOQ001686	2.17291	6.99801e-12	2.02086e-10	AT2G44480	Symbols: BGLU17 | BGLU17 (BETA GLUCOSIDASE 17); catalytic/ cation binding / hydrolase, hydrolyzing O-glycosyl compounds | chr2:18359734-18363088 FORWARD	UP		GWHPDOOQ019794	-1.08328	2.25422e-12	4.58125e-11	AT1G08880	Symbols: HTA5, H2AXA, G-H2AX, GAMMA-H2AX | H2AXA; DNA binding | chr1:2846949-2847800 REVERSE				DOWN		GWHPDOOQ005929	5.26946	9.45387e-05	0.00148537	#N/A	#N/A	UP
GWHPDOOQ019220	-1.48354	7.15031e-12	2.06169e-10	AT3G63430	#N/A	DOWN		GWHPDOOQ013677	-1.02974	2.30096e-12	4.67107e-11	AT1G67930	Golgi transport complex protein-related | chr1:25474140-25477423 REVERSE				DOWN		GWHPDOOQ013215	3.96944	9.78531e-05	0.00153478	AT2G34530	unknown protein | chr2:14548962-14550245 REVERSE	UP
GWHPDOOQ013042	1.16298	7.24286e-12	2.08519e-10	AT4G18810	binding / catalytic/ transcription repressor | chr4:10322438-10325770 REVERSE	UP		GWHPDOOQ017118	1.18462	2.55278e-12	5.13688e-11	AT4G27190	disease resistance protein (NBS-LRR class), putative | chr4:13620977-13623934 REVERSE				UP		GWHPDOOQ014313	-1.13437	9.79707e-05	0.0015353	AT4G22010	Symbols: sks4 | sks4 (SKU5 Similar 4); copper ion binding / oxidoreductase | chr4:11663324-11666715 FORWARD	DOWN
GWHPDOOQ016779	2.79376	7.59538e-12	2.18335e-10	AT3G44830	lecithin:cholesterol acyltransferase family protein / LACT family protein | chr3:16368890-16372356 FORWARD	UP		GWHPDOOQ010894	-1.00639	2.65883e-12	5.33858e-11	AT5G48485	Symbols: DIR1 | DIR1 (DEFECTIVE IN INDUCED RESISTANCE 1); lipid binding / lipid transporter | chr5:19646232-19646802 REVERSE				DOWN		GWHPDOOQ011093	-2.156	0.000101582	0.00158504	AT2G41510	Symbols: ATCKX1, CKX1 | CKX1 (CYTOKININ OXIDASE/DEHYDROGENASE 1); cytokinin dehydrogenase | chr2:17314532-17317003 FORWARD	DOWN
GWHPDOOQ001934	2.27746	7.69458e-12	2.20851e-10	AT3G01840	protein kinase family protein | chr3:296582-298648 REVERSE	UP		GWHPDOOQ016440	-1.12219	2.74717e-12	5.48598e-11	AT1G21730	kinesin-related protein (MKRP1) | chr1:7630107-7636594 FORWARD				DOWN		GWHPDOOQ018958	3.09	0.000102015	0.00158904	AT1G71000	heat shock protein binding | chr1:26769336-26770111 REVERSE	UP
GWHPDOOQ009838	1.68004	8.28402e-12	2.37048e-10	AT5G18570	GTP1/OBG family protein | chr5:6171661-6174833 REVERSE	UP		GWHPDOOQ000015	-1.55932	3.08238e-12	6.12874e-11	AT5G56230	Symbols: PRA1.G2 | PRA1.G2 (PRENYLATED RAB ACCEPTOR 1.G2) | chr5:22758768-22759371 REVERSE				DOWN		GWHPDOOQ022167	6.28387	0.000105124	0.00163325	AT3G25855	unknown protein | chr3:9459421-9460295 REVERSE	UP
GWHPDOOQ021383	-1.38257	8.83416e-12	2.52408e-10	AT1G70370	BURP domain-containing protein / polygalacturonase, putative | chr1:26512722-26515188 REVERSE	DOWN		GWHPDOOQ008001	1.24928	3.23641e-12	6.42109e-11	AT1G31130	unknown protein | chr1:11114701-11116195 REVERSE				UP		GWHPDOOQ004492	3.54157	0.00010673	0.00165253	AT1G07400	#N/A	UP
GWHPDOOQ000492	1.19532	9.16672e-12	2.6112e-10	AT5G54855	pollen Ole e 1 allergen and extensin family protein | chr5:22282767-22284387 FORWARD	UP		GWHPDOOQ008486	1.00222	3.27347e-12	6.48761e-11	AT1G70090	Symbols: GATL9, LGT8 | LGT8 (GLUCOSYL TRANSFERASE FAMILY 8); polygalacturonate 4-alpha-galacturonosyltransferase/ transferase, transferring glycosyl groups / transferase, transferring hexosyl groups | chr1:26400790-26402397 FORWARD				UP		GWHPDOOQ015329	3.18413	0.000108403	0.00167558	AT1G58340	Symbols: ZF14 | ZF14; antiporter/ drug transporter/ transporter | chr1:21653008-21655439 FORWARD	UP
GWHPDOOQ023575	4.79899	9.35322e-12	2.65631e-10	AT3G28345	ABC transporter family protein | chr3:10593753-10598775 REVERSE	UP		GWHPDOOQ005649	-1.15694	3.57321e-12	7.04366e-11	AT5G01830	armadillo/beta-catenin repeat family protein / U-box domain-containing protein | chr5:320695-323169 FORWARD				DOWN		GWHPDOOQ000491	1.24567	0.000109841	0.00168915	AT5G54860	integral membrane transporter family protein | chr5:22284581-22287206 FORWARD	UP
GWHPDOOQ018619	2.47842	9.46888e-12	2.6811e-10	AT1G51340	MATE efflux family protein | chr1:19031997-19034979 FORWARD	UP		GWHPDOOQ009870	1.21813	3.61212e-12	7.11274e-11	#N/A	#N/A				UP		GWHPDOOQ008073	1.15685	0.000110178	0.00169154	AT1G28140	unknown protein | chr1:9832816-9834427 REVERSE	UP
GWHPDOOQ008585	-1.01646	9.62452e-12	2.71702e-10	AT1G69770	Symbols: CMT3 | CMT3 (chromomethylase 3); DNA (cytosine-5-)-methyltransferase | chr1:26248318-26253585 REVERSE	DOWN		GWHPDOOQ010152	1.59576	3.77046e-12	7.40864e-11	AT1G71695	peroxidase 12 (PER12) (P12) (PRXR6) | chr1:26964249-26966688 FORWARD				UP		GWHPDOOQ005233	5.66541	0.000110523	0.00169388	AT1G07400	#N/A	UP
GWHPDOOQ002359	1.00761	1.05381e-11	2.96164e-10	AT5G15330	Symbols: ATSPX4, SPX4 | SPX4 (SPX DOMAIN GENE 4) | chr5:4980488-4982231 FORWARD	UP		GWHPDOOQ013428	1.77483	3.90832e-12	7.67134e-11	AT4G04640	Symbols: ATPC1 | ATPC1; enzyme regulator | chr4:2350498-2352018 REVERSE				UP		GWHPDOOQ001367	-2.48231	0.000114638	0.00174954	AT5G57780	EXPRESSED IN: 18 plant structures; EXPRESSED DURING: 12 growth stages; BEST Arabidopsis thaliana protein match is: transcription factor (TAIR:AT4G30410.2); Has 70 Blast hits to 70 proteins in 6 species: Archae - 0; Bacteria - 0; Metazoa - 0; Fungi - 0; Plants - 70; Viruses - 0; Other Eukaryotes - 0 (source: NCBI BLink). | chr5:23405324-23406351 REVERSE	DOWN
GWHPDOOQ024112	3.11326	1.05335e-11	2.96164e-10	#N/A	#N/A	UP		GWHPDOOQ014265	-1.23197	3.94381e-12	7.72449e-11	AT4G03965	#N/A				DOWN		GWHPDOOQ009303	2.29357	0.00011623	0.00177233	AT1G65810	tRNA-splicing endonuclease positive effector-related | chr1:24477043-24480728 REVERSE	UP
GWHPDOOQ005146	1.44664	1.05857e-11	2.9706e-10	AT5G04700	#N/A	UP		GWHPDOOQ005814	1.09876	4.05347e-12	7.91396e-11	AT2G35540	DNAJ heat shock N-terminal domain-containing protein | chr2:14927158-14928930 FORWARD				UP		GWHPDOOQ000578	1.34851	0.000116407	0.00177354	AT5G54585	#N/A	UP
GWHPDOOQ016092	2.27249	1.07333e-11	3.00309e-10	AT1G46768	Symbols: RAP2.1 | RAP2.1 (related to AP2 1); DNA binding / transcription factor | chr1:17265701-17266536 REVERSE	UP		GWHPDOOQ013777	-1.06651	4.15725e-12	8.10796e-11	AT4G32890	zinc finger (GATA type) family protein | chr4:15875470-15876762 FORWARD				DOWN		GWHPDOOQ018393	2.06039	0.000120666	0.00183073	AT1G06620	2-oxoglutarate-dependent dioxygenase, putative | chr1:2025601-2027271 FORWARD	UP
GWHPDOOQ022088	-1.04583	1.0908e-11	3.04747e-10	AT3G18190	chaperonin, putative | chr3:6232126-6234060 FORWARD	DOWN		GWHPDOOQ001326	-2.05094	4.56921e-12	8.85502e-11	AT3G02468	Symbols: CPuORF9 | CPuORF9 (Conserved peptide upstream open reading frame 9) | chr3:509087-511557 FORWARD				DOWN		GWHPDOOQ020967	2.01224	0.000121061	0.00183518	AT2G41510	Symbols: ATCKX1, CKX1 | CKX1 (CYTOKININ OXIDASE/DEHYDROGENASE 1); cytokinin dehydrogenase | chr2:17314532-17317003 FORWARD	UP
GWHPDOOQ017809	7.72905	1.13336e-11	3.15238e-10	#N/A	#N/A	UP		GWHPDOOQ005191	-1.56603	4.82764e-12	9.34598e-11	AT3G13040	myb family transcription factor | chr3:4172142-4175227 REVERSE				DOWN		GWHPDOOQ005586	-1.20808	0.000123688	0.00186718	AT2G38290	Symbols: ATAMT2, AMT2;1 | ATAMT2 (AMMONIUM TRANSPORTER 2); ammonium transmembrane transporter/ high affinity secondary active ammonium transmembrane transporter | chr2:16039475-16042383 REVERSE	DOWN
GWHPDOOQ017511	2.08278	1.14785e-11	3.18798e-10	#N/A	#N/A	UP		GWHPDOOQ017599	1.72574	5.09032e-12	9.80287e-11	AT3G10870	Symbols: MES17, ATMES17 | MES17 (METHYL ESTERASE 17); hydrolase/ hydrolase, acting on ester bonds / methyl indole-3-acetate esterase | chr3:3401078-3402672 REVERSE				UP		GWHPDOOQ009664	1.57346	0.000124555	0.00187651	AT4G21020	late embryogenesis abundant domain-containing protein / LEA domain-containing protein | chr4:11228187-11229577 FORWARD	UP
GWHPDOOQ011629	1.42139	1.17645e-11	3.26263e-10	#N/A	#N/A	UP		GWHPDOOQ009977	-1.57071	5.15753e-12	9.92189e-11	AT1G47480	hydrolase | chr1:17417579-17419432 FORWARD				DOWN		GWHPDOOQ007368	-1.75413	0.000124617	0.00187651	AT2G23540	GDSL-motif lipase/hydrolase family protein | chr2:10024346-10026233 FORWARD	DOWN
GWHPDOOQ008532	1.69945	1.17841e-11	3.26325e-10	AT3G01470	#N/A	UP		GWHPDOOQ004453	1.73266	5.69656e-12	1.0936e-10	AT2G29670	binding | chr2:12681958-12685087 REVERSE				UP		GWHPDOOQ002468	2.92713	0.000126853	0.00190542	AT3G51550	Symbols: FER | FER (FERONIA); kinase/ protein kinase | chr3:19117584-19120881 REVERSE	UP
GWHPDOOQ004096	-1.21666	1.18201e-11	3.26844e-10	AT5G51600	Symbols: PLE, ATMAP65-3, MAP65-3 | PLE (PLEIADE); microtubule binding | chr5:20960911-20964484 REVERSE	DOWN		GWHPDOOQ020588	1.17696	5.74834e-12	1.10239e-10	AT1G25275	unknown protein | chr1:8860672-8861362 FORWARD				UP		GWHPDOOQ022370	2.36342	0.000131151	0.0019563	AT5G07330	unknown protein | chr5:2315980-2316874 FORWARD	UP
GWHPDOOQ006386	2.32087	1.19951e-11	3.31198e-10	AT1G01490	heavy-metal-associated domain-containing protein | chr1:180120-182358 REVERSE	UP		GWHPDOOQ004335	-1.02521	6.72755e-12	1.27949e-10	AT3G56130	biotin/lipoyl attachment domain-containing protein | chr3:20826658-20829270 FORWARD				DOWN		GWHPDOOQ007096	3.30866	0.000131212	0.0019563	AT1G10630	Symbols: ATARFA1F | ATARFA1F (ARABIDOPSIS THALIANA ADP-RIBOSYLATION FACTOR A1F); GTP binding / copper ion binding / phospholipase activator/ protein binding | chr1:3512795-3514729 REVERSE	UP
GWHPDOOQ018318	-1.59173	1.23022e-11	3.39183e-10	AT5G11790	Ndr family protein | chr5:3799550-3802792 FORWARD	DOWN		GWHPDOOQ024145	2.83354	6.75713e-12	1.28246e-10	ATMG01360	Symbols: COX1 | cytochrome c oxidase subunit 1 | chrM:349830-351413 REVERSE				UP		GWHPDOOQ002048	1.8941	0.000133254	0.00197858	AT5G40500	unknown protein | chr5:16227834-16228693 FORWARD	UP
GWHPDOOQ002394	1.44698	1.28423e-11	3.53556e-10	AT3G01060	unknown protein | chr3:16643-18840 REVERSE	UP		GWHPDOOQ022782	1.02758	8.31958e-12	1.57412e-10	AT2G45990	unknown protein | chr2:18919316-18921229 FORWARD				UP		GWHPDOOQ023865	-1.48247	0.000134483	0.00199356	AT1G71380	Symbols: ATGH9B3, ATCEL3 | ATCEL3 (ARABIDOPSIS THALIANA CELLULASE 3); catalytic/ hydrolase, hydrolyzing O-glycosyl compounds | chr1:26899784-26901789 REVERSE	DOWN
GWHPDOOQ004311	1.97773	1.2986e-11	3.56991e-10	AT2G40470	Symbols: LBD15 | LBD15 (LOB DOMAIN-CONTAINING PROTEIN 15) | chr2:16902304-16903652 REVERSE	UP		GWHPDOOQ020935	-1.53298	8.71401e-12	1.64536e-10	AT3G63470	Symbols: scpl40 | scpl40 (serine carboxypeptidase-like 40); serine-type carboxypeptidase | chr3:23438474-23441060 FORWARD				DOWN		GWHPDOOQ013605	1.90534	0.000135273	0.00200199	AT1G80160	lactoylglutathione lyase family protein / glyoxalase I family protein | chr1:30151003-30152190 FORWARD	UP
GWHPDOOQ007286	3.80428	1.31571e-11	3.60647e-10	AT4G36710	transcription factor | chr4:17305758-17307643 FORWARD	UP		GWHPDOOQ018436	1.42326	8.84784e-12	1.66892e-10	AT5G37360	unknown protein | chr5:14805229-14808236 REVERSE				UP		GWHPDOOQ021288	1.95288	0.000136771	0.00202251	#N/A	#N/A	UP
GWHPDOOQ022144	1.58312	1.31791e-11	3.60725e-10	AT3G18370	Symbols: SYTF, ATSYTF, NTMC2TYPE3, NTMC2T3 | ATSYTF | chr3:6305975-6310620 FORWARD	UP		GWHPDOOQ017834	1.92636	9.34392e-12	1.75708e-10	AT1G07400	#N/A				UP		GWHPDOOQ006428	-3.45704	0.00013897	0.00205001	AT4G23430	#N/A	DOWN
GWHPDOOQ009856	1.30632	1.32395e-11	3.61854e-10	AT5G18670	Symbols: BMY3, BAM9 | BMY3; beta-amylase/ catalytic/ cation binding | chr5:6225956-6228132 FORWARD	UP		GWHPDOOQ010733	1.01394	9.51586e-12	1.78211e-10	AT1G10320	U2 snRNP auxiliary factor-related | chr1:3384164-3388373 REVERSE				UP		GWHPDOOQ013394	-2.21663	0.000142906	0.00210464	AT1G11545	xyloglucan:xyloglucosyl transferase, putative / xyloglucan endotransglycosylase, putative / endo-xyloglucan transferase, putative | chr1:3878550-3880361 REVERSE	DOWN
GWHPDOOQ016874	-1.04468	1.33972e-11	3.65106e-10	AT1G08350	endomembrane protein 70 family protein | chr1:2632810-2635852 REVERSE	DOWN		GWHPDOOQ007015	1.38312	9.69922e-12	1.81276e-10	#N/A	#N/A				UP		GWHPDOOQ022396	1.00231	0.000146046	0.00214391	AT3G26330	Symbols: CYP71B37 | CYP71B37; electron carrier/ heme binding / iron ion binding / monooxygenase/ oxygen binding | chr3:9646805-9648584 REVERSE	UP
GWHPDOOQ014300	1.43204	1.48213e-11	4.02177e-10	AT1G11910	aspartyl protease family protein | chr1:4016784-4020983 REVERSE	UP		GWHPDOOQ011456	-1.02019	9.75735e-12	1.81992e-10	AT5G06680	Symbols: SPC98, ATGCP3, ATSPC98, GCP3 | SPC98 (SPINDLE POLE BODY COMPONENT 98); tubulin binding | chr5:2056587-2059787 FORWARD				DOWN		GWHPDOOQ014345	1.86506	0.00015069	0.00220314	AT2G24130	leucine-rich repeat transmembrane protein kinase, putative | chr2:10258148-10261220 FORWARD	UP
GWHPDOOQ013944	-1.19369	1.49455e-11	4.04691e-10	AT1G54270	Symbols: EIF4A-2 | EIF4A-2; ATP-dependent helicase/ translation initiation factor | chr1:20259692-20262266 FORWARD	DOWN		GWHPDOOQ000289	-1.00928	1.02372e-11	1.9017e-10	AT5G55480	Symbols: SVL1 | SVL1 (SHV3-LIKE 1); glycerophosphodiester phosphodiesterase/ phosphoric diester hydrolase | chr5:22474230-22478132 FORWARD				DOWN		GWHPDOOQ010804	1.20519	0.000151886	0.00221704	#N/A	#N/A	UP
GWHPDOOQ008621	2.44963	1.49568e-11	4.04691e-10	AT1G26800	zinc finger (C3HC4-type RING finger) family protein | chr1:9285099-9286324 REVERSE	UP		GWHPDOOQ021421	-1.01422	1.02796e-11	1.90764e-10	AT5G62570	calmodulin-binding protein | chr5:25114391-25116967 FORWARD				DOWN		GWHPDOOQ015389	-2.12644	0.000152183	0.00221959	AT1G14440	Symbols: AtHB31 | AtHB31 (ARABIDOPSIS THALIANA HOMEOBOX PROTEIN 31); DNA binding / transcription factor | chr1:4938824-4940903 REVERSE	DOWN
GWHPDOOQ009109	2.27611	1.53038e-11	4.13487e-10	AT1G25390	protein kinase family protein | chr1:8906452-8908854 REVERSE	UP		GWHPDOOQ021549	1.52935	1.07611e-11	1.99297e-10	AT3G47640	basic helix-loop-helix (bHLH) family protein | chr3:17567597-17569315 FORWARD				UP		GWHPDOOQ018224	1.24959	0.000155108	0.00225861	AT3G43660	nodulin, putative | chr3:15565224-15566047 FORWARD	UP
GWHPDOOQ018223	-1.13816	1.54202e-11	4.15445e-10	AT3G26420	#N/A	DOWN		GWHPDOOQ016931	2.04261	1.19945e-11	2.21247e-10	AT2G27290	unknown protein | chr2:11678400-11679797 REVERSE				UP		GWHPDOOQ012196	-1.16766	0.000156652	0.0022756	AT5G03150	Symbols: JKD | JKD (JACKDAW); nucleic acid binding / protein binding / protein homodimerization/ transcription factor/ zinc ion binding | chr5:745644-749007 FORWARD	DOWN
GWHPDOOQ017497	4.26871	1.54538e-11	4.15756e-10	AT1G56600	Symbols: AtGolS2 | AtGolS2 (Arabidopsis thaliana galactinol synthase 2); transferase, transferring glycosyl groups / transferase, transferring hexosyl groups | chr1:21207537-21209596 FORWARD	UP		GWHPDOOQ019373	2.64922	1.32334e-11	2.41915e-10	AT1G04530	binding | chr1:1234176-1236034 REVERSE				UP		GWHPDOOQ009361	-1.13833	0.00016119	0.00232104	AT1G16070	Symbols: AtTLP8 | AtTLP8 (TUBBY LIKE PROTEIN 8); transcription factor | chr1:5511874-5513896 REVERSE	DOWN
GWHPDOOQ010079	3.97238	1.57244e-11	4.22434e-10	AT5G43860	Symbols: ATCLH2, CLH2 | ATCLH2; chlorophyllase | chr5:17630450-17632312 FORWARD	UP		GWHPDOOQ011629	1.42752	1.34406e-11	2.45215e-10	#N/A	#N/A				UP		GWHPDOOQ007198	2.02008	0.000166718	0.00239112	AT4G37070	#N/A	UP
GWHPDOOQ013156	3.71074	1.71178e-11	4.58507e-10	AT4G18210	Symbols: ATPUP10 | ATPUP10; purine transmembrane transporter | chr4:10076079-10077748 FORWARD	UP		GWHPDOOQ010369	-1.38283	1.38124e-11	2.51498e-10	AT5G23420	Symbols: HMGB6 | HMGB6; transcription factor | chr5:7888513-7890180 REVERSE				DOWN		GWHPDOOQ010302	3.28079	0.000167444	0.00239963	AT1G04560	AWPM-19-like membrane family protein | chr1:1244947-1246059 FORWARD	UP
GWHPDOOQ019528	1.07957	1.71673e-11	4.58588e-10	AT3G07310	unknown protein | chr3:2327818-2329801 REVERSE	UP		GWHPDOOQ021572	-1.7873	1.48726e-11	2.69732e-10	AT1G74670	gibberellin-responsive protein, putative | chr1:28053286-28054149 FORWARD				DOWN		GWHPDOOQ017184	-1.23254	0.000169057	0.002417	AT5G49700	DNA-binding protein-related | chr5:20192599-20193429 FORWARD	DOWN
GWHPDOOQ011994	4.70394	1.76164e-11	4.69256e-10	AT1G73040	jacalin lectin family protein | chr1:27475060-27475962 REVERSE	UP		GWHPDOOQ002423	1.40289	1.50765e-11	2.73161e-10	AT5G39240	#N/A				UP		GWHPDOOQ014480	-1.06539	0.000169425	0.00242035	AT1G28710	unknown protein | chr1:10086637-10088071 REVERSE	DOWN
GWHPDOOQ019636	1.42236	1.80256e-11	4.78807e-10	AT4G35350	Symbols: XCP1 | XCP1 (XYLEM CYSTEINE PEPTIDASE 1); cysteine-type endopeptidase/ cysteine-type peptidase | chr4:16810482-16812009 FORWARD	UP		GWHPDOOQ024111	2.46284	1.59615e-11	2.8806e-10	#N/A	#N/A				UP		GWHPDOOQ011768	1.17939	0.000169702	0.00242241	AT5G22030	Symbols: UBP8 | UBP8 (UBIQUITIN-SPECIFIC PROTEASE 8); ubiquitin thiolesterase/ ubiquitin-specific protease | chr5:7289703-7296344 REVERSE	UP
GWHPDOOQ005336	-1.21327	1.85844e-11	4.92264e-10	AT5G02370	kinesin motor protein-related | chr5:503408-507244 FORWARD	DOWN		GWHPDOOQ014461	1.34235	1.61287e-11	2.90507e-10	AT2G44080	Symbols: ARL | ARL (ARGOS-LIKE) | chr2:18237152-18238173 FORWARD				UP		GWHPDOOQ019831	4.66503	0.000171238	0.00243855	AT2G47880	glutaredoxin family protein | chr2:19605040-19605671 FORWARD	UP
GWHPDOOQ018858	-1.63701	1.9411e-11	5.12006e-10	AT1G56670	GDSL-motif lipase/hydrolase family protein | chr1:21241673-21244047 FORWARD	DOWN		GWHPDOOQ021885	1.30315	1.7277e-11	3.10276e-10	AT1G43245	#N/A				UP		GWHPDOOQ011018	-1.5313	0.00017311	0.00246125	AT2G07050	Symbols: CAS1 | CAS1 (cycloartenol synthase 1); cycloartenol synthase | chr2:2924447-2930672 FORWARD	DOWN
GWHPDOOQ011811	4.74787	1.94041e-11	5.12006e-10	AT3G52490	heat shock protein-related | chr3:19455699-19458919 REVERSE	UP		GWHPDOOQ015112	-1.49588	1.97782e-11	3.53124e-10	AT2G25737	#N/A				DOWN		GWHPDOOQ004971	5.52248	0.000174549	0.00247791	AT3G18670	ankyrin repeat family protein | chr3:6424135-6426471 REVERSE	UP
GWHPDOOQ004129	-3.68787	1.96958e-11	5.18794e-10	AT1G62660	beta-fructosidase (BFRUCT3) / beta-fructofuranosidase / invertase, vacuolar | chr1:23199718-23203765 FORWARD	DOWN		GWHPDOOQ001535	1.46767	2.16325e-11	3.85856e-10	AT2G19090	#N/A				UP		GWHPDOOQ023269	1.23367	0.000178248	0.00251661	AT5G20885	zinc finger (C3HC4-type RING finger) family protein | chr5:7083965-7084734 REVERSE	UP
GWHPDOOQ003560	2.19276	1.97726e-11	5.20091e-10	AT4G17900	#N/A	UP		GWHPDOOQ016494	1.20671	2.3172e-11	4.12117e-10	AT5G11070	unknown protein | chr5:3516217-3516995 REVERSE				UP		GWHPDOOQ006401	1.69831	0.000182243	0.00256462	AT4G23493	unknown protein | chr4:12256180-12257039 REVERSE	UP
GWHPDOOQ002811	2.19394	2.00875e-11	5.2764e-10	AT1G23120	major latex protein-related / MLP-related | chr1:8198720-8199557 FORWARD	UP		GWHPDOOQ019487	1.12362	2.43832e-11	4.31568e-10	AT1G04850	ubiquitin-associated (UBA)/TS-N domain-containing protein | chr1:1365118-1368844 REVERSE				UP		GWHPDOOQ019928	-1.04122	0.000182005	0.00256462	AT4G02330	Symbols: ATPMEPCRB | ATPMEPCRB; pectinesterase | chr4:1032413-1035037 FORWARD	DOWN
GWHPDOOQ001002	3.47466	2.05878e-11	5.39281e-10	ATMG00480	#N/A	UP		GWHPDOOQ017434	2.24626	2.5649e-11	4.53535e-10	AT3G25860	Symbols: LTA2, PLE2 | LTA2; dihydrolipoyllysine-residue acetyltransferase | chr3:9460560-9462787 FORWARD				UP		GWHPDOOQ003991	3.91746	0.000183124	0.0025734	AT5G23730	nucleotide binding | chr5:8005234-8006630 FORWARD	UP
GWHPDOOQ019099	-1.15019	2.08755e-11	5.46058e-10	AT4G02930	elongation factor Tu, putative / EF-Tu, putative | chr4:1295409-1298404 REVERSE	DOWN		GWHPDOOQ015761	-1.75555	3.04165e-11	5.3119e-10	AT3G55390	integral membrane family protein | chr3:20534615-20535685 FORWARD				DOWN		GWHPDOOQ003625	5.33957	0.000186297	0.00260586	AT5G06370	NC domain-containing protein | chr5:1947139-1948612 REVERSE	UP
GWHPDOOQ022473	-1.04408	2.5301e-11	6.58174e-10	AT3G11830	chaperonin, putative | chr3:3732661-3736374 FORWARD	DOWN		GWHPDOOQ009082	1.27135	3.07385e-11	5.35795e-10	AT1G68300	universal stress protein (USP) family protein | chr1:25598331-25599357 REVERSE				UP		GWHPDOOQ004221	1.03579	0.000188596	0.00263192	AT5G51100	Symbols: FSD2 | FSD2 (FE SUPEROXIDE DISMUTASE 2); superoxide dismutase | chr5:20773296-20775701 REVERSE	UP
GWHPDOOQ005087	4.68206	2.73978e-11	7.11085e-10	AT5G04890	Symbols: RTM2 | RTM2 (RESTRICTED TEV MOVEMENT 2) | chr5:1427173-1428454 FORWARD	UP		GWHPDOOQ020675	1.61499	3.09582e-11	5.39113e-10	AT1G55280	FUNCTIONS IN: molecular_function unknown; INVOLVED IN: biological_process unknown; LOCATED IN: cellular_component unknown; EXPRESSED IN: 23 plant structures; EXPRESSED DURING: 13 growth stages; CONTAINS InterPro DOMAIN/s: Lipase/lipooxygenase, PLAT/LH2 (InterPro:IPR008976); Has 27 Blast hits to 27 proteins in 10 species: Archae - 0; Bacteria - 2; Metazoa - 5; Fungi - 0; Plants - 18; Viruses - 0; …				UP		GWHPDOOQ017417	-1.20889	0.000191959	0.00266744	AT5G57580	calmodulin-binding protein | chr5:23314716-23318125 REVERSE	DOWN
GWHPDOOQ014892	2.73787	2.97076e-11	7.68573e-10	AT1G35460	#N/A	UP		GWHPDOOQ021725	2.17909	3.16464e-11	5.50055e-10	AT5G15630	Symbols: COBL4, IRX6 | IRX6 | chr5:5084704-5086792 FORWARD				UP		GWHPDOOQ012295	5.8268	0.000191839	0.00266744	AT5G55930	Symbols: ATOPT1, OPT1 | OPT1 (OLIGOPEPTIDE TRANSPORTER 1); oligopeptide transporter | chr5:22652715-22656106 FORWARD	UP
GWHPDOOQ008701	-1.03435	3.1417e-11	8.10576e-10	AT2G03480	dehydration-responsive protein-related | chr2:1050938-1054478 FORWARD	DOWN		GWHPDOOQ004752	1.10011	3.18787e-11	5.53131e-10	AT2G35795	DNAJ heat shock N-terminal domain-containing protein | chr2:15042175-15043575 FORWARD				UP		GWHPDOOQ020928	1.42127	0.000197515	0.00273319	AT5G19440	cinnamyl-alcohol dehydrogenase, putative (CAD) | chr5:6556420-6558342 FORWARD	UP
GWHPDOOQ004042	1.10039	3.17117e-11	8.17062e-10	AT5G51970	sorbitol dehydrogenase, putative / L-iditol 2-dehydrogenase, putative | chr5:21111445-21113403 FORWARD	UP		GWHPDOOQ000802	1.84501	3.21045e-11	5.55389e-10	AT1G15410	aspartate-glutamate racemase family | chr1:5298324-5300927 FORWARD				UP		GWHPDOOQ009065	1.91489	0.000197773	0.00273468	AT1G68520	zinc finger (B-box type) family protein | chr1:25709114-25710907 REVERSE	UP
GWHPDOOQ002995	-1.92262	3.28194e-11	8.44451e-10	AT4G18170	Symbols: WRKY28, ATWRKY28 | WRKY28; transcription factor | chr4:10061373-10062841 FORWARD	DOWN		GWHPDOOQ009822	-1.16163	3.40014e-11	5.85998e-10	AT3G06330	zinc finger (C3HC4-type RING finger) family protein | chr3:1917240-1919925 FORWARD				DOWN		GWHPDOOQ007968	-3.08719	0.000202545	0.00278788	AT2G13570	Symbols: NF-YB7 | NF-YB7 (NUCLEAR FACTOR Y, SUBUNIT B7); transcription factor | chr2:5655842-5656489 REVERSE	DOWN
GWHPDOOQ009271	-1.47999	3.37492e-11	8.66016e-10	AT4G03270	Symbols: CYCD6;1 | CYCD6;1 (Cyclin D6;1); cyclin-dependent protein kinase | chr4:1432375-1433691 REVERSE	DOWN		GWHPDOOQ000066	1.95862	3.44578e-11	5.93307e-10	AT1G55850	Symbols: ATCSLE1, CSLE1 | ATCSLE1; cellulose synthase/ transferase, transferring glycosyl groups | chr1:20876699-20879482 FORWARD				UP		GWHPDOOQ008853	1.91269	0.000213571	0.00292187	AT1G68740	EXS family protein / ERD1/XPR1/SYG1 family protein | chr1:25812449-25816657 REVERSE	UP
GWHPDOOQ017611	-1.04652	3.58182e-11	9.16615e-10	AT2G40620	bZIP transcription factor family protein | chr2:16954541-16956978 REVERSE	DOWN		GWHPDOOQ018719	1.20324	3.49376e-11	6.00443e-10	AT1G51110	plastid-lipid associated protein PAP / fibrillin family protein | chr1:18935329-18937665 FORWARD				UP		GWHPDOOQ001601	-1.09732	0.000213897	0.00292412	AT2G24420	DNA repair ATPase-related | chr2:10380026-10383405 FORWARD	DOWN
GWHPDOOQ005013	2.10072	3.58747e-11	9.16818e-10	#N/A	#N/A	UP		GWHPDOOQ003497	1.12166	3.78024e-11	6.44852e-10	AT1G66230	Symbols: MYB20, AtMYB20 | MYB20 (myb domain protein 20); DNA binding / transcription factor | chr1:24677154-24678415 FORWARD				UP		GWHPDOOQ004028	-1.50353	0.000217796	0.00296846	AT4G23030	MATE efflux protein-related | chr4:12072857-12074365 FORWARD	DOWN
GWHPDOOQ000638	-1.39808	4.02578e-11	1.02192e-09	AT1G21680	FUNCTIONS IN: molecular_function unknown; INVOLVED IN: biological_process unknown; LOCATED IN: plasma membrane, vacuole, plant-type cell wall; EXPRESSED IN: 25 plant structures; EXPRESSED DURING: 13 growth stages; CONTAINS InterPro DOMAIN/s: WD40-like Beta Propeller (InterPro:IPR011659), Six-bladed beta-propeller, TolB-like (InterPro:IPR011042); BEST Arabidopsis thaliana protein match is: unknown…	DOWN		GWHPDOOQ006355	-1.35696	3.86548e-11	6.56953e-10	AT4G23690	disease resistance-responsive family protein / dirigent family protein | chr4:12338871-12339747 REVERSE				DOWN		GWHPDOOQ022965	-1.06279	0.000223464	0.00303538	AT2G26910	Symbols: PDR4, ATPDR4 | PDR4 (PLEIOTROPIC DRUG RESISTANCE 4); ATPase, coupled to transmembrane movement of substances | chr2:11481623-11488186 FORWARD	DOWN
GWHPDOOQ016189	-1.11358	4.60288e-11	1.16372e-09	AT5G22370	Symbols: EMB1705, QQT1 | QQT1 (QUATRE-QUART 1); ATP binding / nucleotide binding | chr5:7406097-7408702 FORWARD	DOWN		GWHPDOOQ006230	-1.01874	4.09985e-11	6.94216e-10	AT5G53480	importin beta-2, putative | chr5:21713366-21717782 FORWARD				DOWN		GWHPDOOQ022421	-1.14061	0.000229648	0.00310412	AT3G15250	unknown protein | chr3:5136262-5137195 REVERSE	DOWN
GWHPDOOQ002333	3.29754	5.03606e-11	1.26646e-09	AT5G15240	amino acid transporter family protein | chr5:4947667-4950340 FORWARD	UP		GWHPDOOQ013804	1.02584	4.11341e-11	6.95871e-10	AT4G01590	#N/A				UP		GWHPDOOQ020222	1.06314	0.000231507	0.00312474	AT2G15490	Symbols: UGT73B4 | UGT73B4 (UDP-GLYCOSYLTRANSFERASE 73B4); UDP-glucosyltransferase/ UDP-glycosyltransferase/ quercetin 3-O-glucosyltransferase/ quercetin 7-O-glucosyltransferase/ transferase, transferring glycosyl groups | chr2:6761635-6763500 FORWARD	UP
GWHPDOOQ007987	2.88011	5.11448e-11	1.28276e-09	AT5G64530	Symbols: ANAC104, XND1 | XND1; transcription factor | chr5:25795233-25796938 FORWARD	UP		GWHPDOOQ013943	-1.02896	4.16167e-11	7.02741e-10	AT5G11970	unknown protein | chr5:3863071-3863755 REVERSE				DOWN		GWHPDOOQ009263	1.0017	0.000236823	0.00318776	AT4G29090	reverse transcriptase, putative / RNA-dependent DNA polymerase, putative | chr4:14333528-14335255 FORWARD	UP
GWHPDOOQ021323	3.4232	5.24102e-11	1.31276e-09	AT5G40390	Symbols: SIP1 | SIP1 (seed imbibition 1-like); galactinol-sucrose galactosyltransferase/ hydrolase, hydrolyzing O-glycosyl compounds | chr5:16161515-16165357 FORWARD	UP		GWHPDOOQ011977	1.47633	4.5692e-11	7.67652e-10	AT5G03720	Symbols: AT-HSFA3, HSFA3 | AT-HSFA3; DNA binding / transcription factor | chr5:971786-973683 REVERSE				UP		GWHPDOOQ022700	-1.27227	0.000242129	0.00324633	AT1G78440	Symbols: ATGA2OX1 | ATGA2OX1 (gibberellin 2-oxidase 1); gibberellin 2-beta-dioxygenase | chr1:29511599-29513051 REVERSE	DOWN
GWHPDOOQ012900	2.13195	5.27032e-11	1.31835e-09	AT4G18425	unknown protein | chr4:10181334-10182140 REVERSE	UP		GWHPDOOQ004060	1.71687	4.57115e-11	7.67652e-10	AT4G25420	Symbols: GA5, GA20OX1, AT2301, ATGA20OX1 | GA20OX1; gibberellin 20-oxidase | chr4:12990884-12992458 REVERSE				UP		GWHPDOOQ015818	6.04446	0.000244116	0.00327054	AT1G75250	Symbols: ATRL6 | ATRL6 (ARABIDOPSIS RAD-LIKE 6); transcription factor | chr1:28245073-28245453 REVERSE	UP
GWHPDOOQ015644	1.2781	5.55619e-11	1.38618e-09	AT1G75810	unknown protein | chr1:28461664-28462366 FORWARD	UP		GWHPDOOQ002672	1.53255	4.57096e-11	7.67652e-10	AT2G19130	S-locus lectin protein kinase family protein | chr2:8293682-8296275 FORWARD				UP		GWHPDOOQ019712	-1.40187	0.000254721	0.00339004	AT1G76160	Symbols: sks5 | sks5 (SKU5 Similar 5); copper ion binding / oxidoreductase | chr1:28577942-28581133 REVERSE	DOWN
GWHPDOOQ004228	3.45917	5.61447e-11	1.39888e-09	AT4G33550	lipid binding | chr4:16134440-16135056 FORWARD	UP		GWHPDOOQ004254	1.12883	4.89609e-11	8.20721e-10	AT5G05200	ABC1 family protein | chr5:1544007-1547164 REVERSE				UP		GWHPDOOQ022343	-1.42915	0.000255031	0.00339167	AT1G50240	Symbols: FU | FU (FUSED); protein serine/threonine kinase | chr1:18607047-18614162 FORWARD	DOWN
GWHPDOOQ009272	1.97518	5.6654e-11	1.40971e-09	AT2G37870	protease inhibitor/seed storage/lipid transfer protein (LTP) family protein | chr2:15859239-15859907 FORWARD	UP		GWHPDOOQ011846	1.49187	5.19246e-11	8.67236e-10	AT3G11570	#N/A				UP		GWHPDOOQ008153	-1.27841	0.000258535	0.00341916	AT5G10140	Symbols: FLC, FLF, AGL25 | FLC (FLOWERING LOCUS C); specific transcriptional repressor/ transcription factor | chr5:3173497-3179448 REVERSE	DOWN
GWHPDOOQ000927	2.29824	5.90529e-11	1.46554e-09	AT5G58070	Symbols: ATTIL, TIL | TIL (TEMPERATURE-INDUCED LIPOCALIN); binding / transporter | chr5:23500061-23501209 REVERSE	UP		GWHPDOOQ009808	1.1976	5.37678e-11	8.96391e-10	AT5G18540	unknown protein | chr5:6153869-6156166 FORWARD				UP		GWHPDOOQ023764	1.47238	0.000273849	0.00359179	AT3G60520	unknown protein | chr3:22361530-22362579 REVERSE	UP
GWHPDOOQ002168	3.1044	6.24382e-11	1.54549e-09	AT5G14930	Symbols: SAG101 | SAG101 (SENESCENCE-ASSOCIATED GENE 101); carboxylesterase/ triacylglycerol lipase | chr5:4828641-4830955 FORWARD	UP		GWHPDOOQ018659	-1.39839	5.56639e-11	9.24645e-10	AT5G10390	histone H3 | chr5:3268847-3269550 REVERSE				DOWN		GWHPDOOQ023180	-1.363	0.000275541	0.00360809	AT2G46640	unknown protein | chr2:19148730-19150995 FORWARD	DOWN
GWHPDOOQ001353	-1.51113	6.35856e-11	1.57183e-09	AT4G30420	nodulin MtN21 family protein | chr4:14877069-14878914 FORWARD	DOWN		GWHPDOOQ002604	1.79726	6.19726e-11	1.02205e-09	AT2G14830	unknown protein | chr2:6362524-6365818 FORWARD				UP		GWHPDOOQ005447	1.24576	0.000278301	0.00363438	AT2G37900	proton-dependent oligopeptide transport (POT) family protein | chr2:15864396-15866408 REVERSE	UP
GWHPDOOQ010230	6.19367	7.72033e-11	1.90348e-09	AT4G08300	nodulin MtN21 family protein | chr4:5244891-5248342 FORWARD	UP		GWHPDOOQ013953	-1.2182	6.25719e-11	1.031e-09	AT4G29840	Symbols: MTO2, TS | MTO2 (METHIONINE OVER-ACCUMULATOR 2); threonine synthase | chr4:14599216-14601055 REVERSE				DOWN		GWHPDOOQ020916	1.73895	0.000281774	0.00366786	AT3G52070	unknown protein | chr3:19312718-19313224 FORWARD	UP
GWHPDOOQ014804	-1.16975	7.81329e-11	1.92388e-09	AT1G34355	forkhead-associated domain-containing protein / FHA domain-containing protein | chr1:12536497-12541891 FORWARD	DOWN		GWHPDOOQ001879	1.44548	6.38553e-11	1.05027e-09	AT3G01990	Symbols: ACR6 | ACR6; amino acid binding | chr3:330137-332262 FORWARD				UP		GWHPDOOQ020540	-5.89334	0.000285706	0.00370701	AT5G39580	peroxidase, putative | chr5:15847081-15849108 REVERSE	DOWN
GWHPDOOQ002718	3.77867	8.16252e-11	2.00465e-09	AT3G22060	receptor protein kinase-related | chr3:7771016-7772340 FORWARD	UP		GWHPDOOQ001345	2.38889	6.55058e-11	1.07549e-09	#N/A	#N/A				UP		GWHPDOOQ011834	1.04772	0.000290092	0.00376123	AT4G03140	binding / catalytic/ oxidoreductase | chr4:1392121-1393842 FORWARD	UP
GWHPDOOQ015333	5.21575	8.34666e-11	2.04721e-09	AT5G49660	leucine-rich repeat transmembrane protein kinase, putative | chr5:20161206-20164729 REVERSE	UP		GWHPDOOQ011364	-1.3448	6.86601e-11	1.12027e-09	AT5G19750	peroxisomal membrane 22 kDa family protein | chr5:6677069-6679384 FORWARD				DOWN		GWHPDOOQ004501	1.08932	0.000290929	0.00376413	AT5G05960	protease inhibitor/seed storage/lipid transfer protein (LTP) family protein | chr5:1790231-1790833 FORWARD	UP
GWHPDOOQ012174	2.8205	8.61937e-11	2.10317e-09	AT1G31335	unknown protein | chr1:11216914-11217393 REVERSE	UP		GWHPDOOQ019368	1.17737	6.93006e-11	1.12872e-09	AT1G04520	Symbols: PDLP2 | PDLP2 (PLASMODESMATA-LOCATED PROTEIN 2) | chr1:1231578-1234032 FORWARD				UP		GWHPDOOQ012496	5.63961	0.000290719	0.00376413	#N/A	#N/A	UP
GWHPDOOQ010293	-1.10118	8.71867e-11	2.12465e-09	AT4G14330	phragmoplast-associated kinesin-related protein 2 (PAKRP2) | chr4:8244194-8247444 FORWARD	DOWN		GWHPDOOQ020479	-1.56228	6.92601e-11	1.12872e-09	AT5G64330	Symbols: NPH3, RPT3, JK218 | NPH3 (NON-PHOTOTROPIC HYPOCOTYL 3); protein binding / signal transducer | chr5:25727337-25730358 FORWARD				DOWN		GWHPDOOQ018555	1.44618	0.000291166	0.00376435	AT1G65230	unknown protein | chr1:24229148-24230902 FORWARD	UP
GWHPDOOQ022223	1.1155	8.81606e-11	2.14203e-09	AT3G17380	meprin and TRAF homology domain-containing protein / MATH domain-containing protein | chr3:5950200-5952235 FORWARD	UP		GWHPDOOQ019465	1.07356	7.21867e-11	1.17468e-09	AT3G24820	BSD domain-containing protein | chr3:9062365-9064378 REVERSE				UP		GWHPDOOQ013744	1.25896	0.000293096	0.0037812	AT3G16175	thioesterase family protein | chr3:5480464-5481379 FORWARD	UP
GWHPDOOQ016864	1.94151	9.5908e-11	2.31626e-09	AT2G27550	Symbols: ATC | ATC (ARABIDOPSIS THALIANA CENTRORADIALIS); phosphatidylethanolamine binding | chr2:11773251-11774681 FORWARD	UP		GWHPDOOQ015139	-1.00538	7.39721e-11	1.20267e-09	AT2G25810	Symbols: TIP4;1 | TIP4;1 (tonoplast intrinsic protein 4;1); water channel | chr2:11012506-11014170 FORWARD				DOWN		GWHPDOOQ021436	1.03372	0.000299488	0.00384995	AT1G74780	nodulin family protein | chr1:28095815-28098185 FORWARD	UP
GWHPDOOQ014174	1.10529	9.83359e-11	2.36884e-09	AT2G35760	integral membrane family protein | chr2:15031923-15033307 FORWARD	UP		GWHPDOOQ004068	1.0212	7.59799e-11	1.23313e-09	AT4G25390	protein kinase family protein | chr4:12977341-12979568 FORWARD				UP		GWHPDOOQ011977	1.05597	0.000303792	0.00389422	AT5G03720	Symbols: AT-HSFA3, HSFA3 | AT-HSFA3; DNA binding / transcription factor | chr5:971786-973683 REVERSE	UP
GWHPDOOQ009069	1.05626	1.01759e-10	2.44505e-09	AT5G38430	#N/A	UP		GWHPDOOQ017458	-1.09005	7.69584e-11	1.24461e-09	AT5G26860	Symbols: LON_ARA_ARA, LON1 | LON1 (LON PROTEASE 1); ATP binding / ATP-dependent peptidase/ serine-type peptidase | chr5:9451048-9457000 FORWARD				DOWN		GWHPDOOQ006901	-2.5592	0.000305334	0.00390845	AT1G15380	lactoylglutathione lyase family protein / glyoxalase I family protein | chr1:5290745-5292535 FORWARD	DOWN
GWHPDOOQ017839	1.20948	1.03057e-10	2.46997e-09	AT1G07400	#N/A	UP		GWHPDOOQ006868	-1.15381	7.76816e-11	1.2552e-09	AT5G66230	unknown protein | chr5:26462585-26464131 FORWARD				DOWN		GWHPDOOQ011473	5.67912	0.000311866	0.0039808	AT5G06850	C2 domain-containing protein | chr5:2126975-2129324 REVERSE	UP
GWHPDOOQ012897	1.65732	1.04464e-10	2.50051e-09	AT2G20560	DNAJ heat shock family protein | chr2:8848130-8850010 REVERSE	UP		GWHPDOOQ011321	3.52213	8.36903e-11	1.34873e-09	AT1G34540	Symbols: CYP94D1 | CYP94D1; electron carrier/ heme binding / iron ion binding / monooxygenase/ oxygen binding | chr1:12637054-12638550 FORWARD				UP		GWHPDOOQ017434	1.66897	0.000312744	0.00398638	AT3G25860	Symbols: LTA2, PLE2 | LTA2; dihydrolipoyllysine-residue acetyltransferase | chr3:9460560-9462787 FORWARD	UP
GWHPDOOQ000428	1.59929	1.06419e-10	2.54087e-09	AT5G54980	integral membrane family protein | chr5:22315699-22316601 FORWARD	UP		GWHPDOOQ000389	1.01739	1.03045e-10	1.64908e-09	AT3G20800	rcd1-like cell differentiation protein, putative | chr3:7271137-7273947 REVERSE				UP		GWHPDOOQ017816	-1.53857	0.000319356	0.00405424	AT5G01150	unknown protein | chr5:51988-53817 FORWARD	DOWN
GWHPDOOQ010647	2.04798	1.06368e-10	2.54087e-09	AT1G04620	coenzyme F420 hydrogenase family / dehydrogenase, beta subunit family | chr1:1282741-1286584 REVERSE	UP		GWHPDOOQ021737	-1.68545	1.07695e-10	1.719e-09	AT3G42660	nucleotide binding | chr3:14751280-14755701 FORWARD				DOWN		GWHPDOOQ007376	1.0407	0.000322018	0.00407305	AT5G66950	catalytic/ pyridoxal phosphate binding | chr5:26732889-26736146 FORWARD	UP
GWHPDOOQ014885	-1.07116	1.07953e-10	2.57423e-09	AT1G72160	SEC14 cytosolic factor family protein / phosphoglyceride transfer family protein | chr1:27153581-27155664 REVERSE	DOWN		GWHPDOOQ019449	1.76378	1.29843e-10	2.04587e-09	AT5G48850	Symbols: ATSDI1 | ATSDI1 (SULPHUR DEFICIENCY-INDUCED 1); binding | chr5:19805437-19807759 REVERSE				UP		GWHPDOOQ021145	-3.54613	0.000325788	0.0041121	AT5G50400	Symbols: ATPAP27, PAP27 | PAP27 (PURPLE ACID PHOSPHATASE 27); acid phosphatase/ protein serine/threonine phosphatase | chr5:20523575-20526469 REVERSE	DOWN
GWHPDOOQ023291	-1.70604	1.10047e-10	2.61885e-09	AT3G43210	Symbols: TES, ATNACK2, NACK2 | TES (TETRASPORE); microtubule motor | chr3:15190934-15196168 FORWARD	DOWN		GWHPDOOQ007541	-1.19529	1.32343e-10	2.0799e-09	#N/A	#N/A				DOWN		GWHPDOOQ015198	1.03737	0.000334331	0.00419944	AT5G42680	unknown protein | chr5:17114596-17115417 FORWARD	UP
GWHPDOOQ008823	2.54891	1.12753e-10	2.67856e-09	AT3G25560	Symbols: NIK2 | NIK2 (NSP-INTERACTING KINASE 2); ATP binding / protein binding / protein kinase/ protein serine/threonine kinase | chr3:9279513-9282688 REVERSE	UP		GWHPDOOQ021436	1.91307	1.38742e-10	2.16933e-09	AT1G74780	nodulin family protein | chr1:28095815-28098185 FORWARD				UP		GWHPDOOQ000561	1.61507	0.000343289	0.00429705	AT5G54660	heat shock protein-related | chr5:22203905-22205152 FORWARD	UP
GWHPDOOQ022950	-1.05984	1.17427e-10	2.78609e-09	AT1G14920	Symbols: GAI, RGA2 | GAI (GIBBERELLIC ACID INSENSITIVE); transcription factor | chr1:5149226-5151354 FORWARD	DOWN		GWHPDOOQ012235	1.08514	1.41031e-10	2.20326e-09	AT3G09640	Symbols: APX2, APX1B | APX2 (ASCORBATE PEROXIDASE 2); L-ascorbate peroxidase | chr3:2956156-2958327 FORWARD				UP		GWHPDOOQ023258	1.43601	0.000346758	0.00433447	AT3G30340	nodulin MtN21 family protein | chr3:11956601-11959098 FORWARD	UP
GWHPDOOQ016364	-1.26742	1.18075e-10	2.79444e-09	AT1G02180	ferredoxin-related | chr1:413522-414645 REVERSE	DOWN		GWHPDOOQ011236	-1.33461	1.46465e-10	2.28233e-09	AT3G42170	DNA binding | chr3:14320952-14324069 FORWARD				DOWN		GWHPDOOQ015271	-2.62209	0.000348536	0.00434171	AT2G22540	Symbols: SVP, AGL22 | SVP (SHORT VEGETATIVE PHASE); transcription factor/ translation repressor, nucleic acid binding | chr2:9579874-9583893 FORWARD	DOWN
GWHPDOOQ011554	3.77942	1.24517e-10	2.94323e-09	AT3G57540	remorin family protein | chr3:21301397-21303061 REVERSE	UP		GWHPDOOQ016023	1.0645	1.48347e-10	2.30773e-09	#N/A	#N/A				UP		GWHPDOOQ006295	3.52864	0.000356953	0.00442523	#N/A	#N/A	UP
GWHPDOOQ007590	4.71455	1.24843e-10	2.94354e-09	AT1G10380	unknown protein | chr1:3400606-3402324 FORWARD	UP		GWHPDOOQ011400	-2.10438	1.48229e-10	2.30773e-09	AT2G45600	hydrolase | chr2:18789588-18790952 FORWARD				DOWN		GWHPDOOQ022104	-1.49888	0.000358075	0.00443308	AT2G01190	octicosapeptide/Phox/Bem1p (PB1) domain-containing protein | chr2:114975-117640 FORWARD	DOWN
GWHPDOOQ008705	1.2998	1.26633e-10	2.97833e-09	AT1G26470	FUNCTIONS IN: molecular_function unknown; INVOLVED IN: regulation of transcription; LOCATED IN: nucleus, H4/H2A histone acetyltransferase complex; EXPRESSED IN: 23 plant structures; EXPRESSED DURING: 15 growth stages; CONTAINS InterPro DOMAIN/s: CT20 (InterPro:IPR012423); Has 39 Blast hits to 39 proteins in 17 species: Archae - 0; Bacteria - 0; Metazoa - 24; Fungi - 0; Plants - 15; Viruses - 0; O…	UP		GWHPDOOQ017832	2.66461	1.49613e-10	2.32545e-09	AT1G07400	#N/A				UP		GWHPDOOQ015242	1.09426	0.000365281	0.00451303	AT3G60520	unknown protein | chr3:22361530-22362579 REVERSE	UP
GWHPDOOQ014316	-1.09998	1.33582e-10	3.13784e-09	AT1G11820	catalytic/ cation binding / hydrolase, hydrolyzing O-glycosyl compounds | chr1:3991040-3993525 REVERSE	DOWN		GWHPDOOQ006105	-1.44759	1.51563e-10	2.35301e-09	AT4G19050	#N/A				DOWN		GWHPDOOQ016702	2.03359	0.000369916	0.00456095	AT5G09870	Symbols: CESA5 | CESA5 (CELLULOSE SYNTHASE 5); cellulose synthase/ transferase, transferring glycosyl groups | chr5:3073356-3078262 FORWARD	UP
GWHPDOOQ023040	1.49996	1.35148e-10	3.17068e-09	AT3G60890	#N/A	UP		GWHPDOOQ001680	-1.1538	1.56517e-10	2.42661e-09	AT5G06710	Symbols: HAT14 | HAT14 (HOMEOBOX FROM ARABIDOPSIS THALIANA); DNA binding / transcription factor | chr5:2068065-2070361 REVERSE				DOWN		GWHPDOOQ008999	1.34163	0.000370843	0.00456927	AT1G06640	2-oxoglutarate-dependent dioxygenase, putative | chr1:2032338-2034018 FORWARD	UP
GWHPDOOQ017216	1.76049	1.36043e-10	3.18773e-09	AT4G31530	binding / catalytic | chr4:15282230-15284216 FORWARD	UP		GWHPDOOQ010742	1.05771	1.59027e-10	2.46137e-09	AT2G43400	Symbols: ETFQO | ETFQO (electron-transfer flavoprotein:ubiquinone oxidoreductase); catalytic/ electron carrier/ electron-transferring-flavoprotein dehydrogenase | chr2:18021180-18025292 FORWARD				UP		GWHPDOOQ016102	1.66111	0.000371614	0.00457566	AT3G19320	leucine-rich repeat family protein | chr3:6696395-6698073 REVERSE	UP
GWHPDOOQ019424	-1.07686	1.4346e-10	3.3532e-09	AT3G23990	Symbols: HSP60, HSP60-3B | HSP60 (HEAT SHOCK PROTEIN 60); ATP binding | chr3:8668918-8672578 FORWARD	DOWN		GWHPDOOQ004112	1.41496	1.73996e-10	2.67726e-09	AT5G51545	Symbols: LPA2 | LPA2 (low psii accumulation2) | chr5:20936426-20937413 FORWARD				UP		GWHPDOOQ021241	-1.42262	0.000372304	0.00458103	AT5G50260	cysteine proteinase, putative | chr5:20455317-20457029 FORWARD	DOWN
GWHPDOOQ021446	1.94656	1.46624e-10	3.42293e-09	AT5G40010	Symbols: AATP1 | AATP1 (AAA-ATPase 1); ATP binding / ATPase/ nucleoside-triphosphatase/ nucleotide binding | chr5:16020218-16021762 REVERSE	UP		GWHPDOOQ000540	1.31156	1.99347e-10	3.04186e-09	AT3G20600	Symbols: NDR1 | NDR1 (non race-specific disease resistance 1); signal transducer | chr3:7194846-7195736 FORWARD				UP		GWHPDOOQ020536	2.14389	0.000376004	0.00460466	AT5G12380	annexin, putative | chr5:4009223-4010687 FORWARD	UP
GWHPDOOQ006804	2.00578	1.49282e-10	3.48067e-09	AT1G77500	unknown protein | chr1:29121489-29125191 FORWARD	UP		GWHPDOOQ020091	2.03542	2.10171e-10	3.19377e-09	#N/A	#N/A				UP		GWHPDOOQ006815	-1.43098	0.000377374	0.0046183	AT4G35900	Symbols: FD, FD-1, atbzip14 | FD; DNA binding / protein binding / transcription activator/ transcription factor | chr4:17004595-17006287 FORWARD	DOWN
GWHPDOOQ016556	5.36373	1.57304e-10	3.65868e-09	AT3G15730	Symbols: PLDALPHA1, PLD | PLDALPHA1 (PHOSPHOLIPASE D ALPHA 1); phospholipase D | chr3:5330322-5333745 FORWARD	UP		GWHPDOOQ018439	1.38101	2.22508e-10	3.37287e-09	AT5G18460	unknown protein | chr5:6122867-6126721 FORWARD				UP		GWHPDOOQ015104	-2.2699	0.000377923	0.00462189	AT1G46408	#N/A	DOWN
GWHPDOOQ008485	1.4142	1.57662e-10	3.6624e-09	AT1G10460	Symbols: GLP7 | GLP7 (GERMIN-LIKE PROTEIN 7); manganese ion binding / nutrient reservoir | chr1:3439322-3440320 REVERSE	UP		GWHPDOOQ006984	-1.26018	2.25344e-10	3.40742e-09	AT4G37750	Symbols: ANT, DRG, CKC, CKC1 | ANT (AINTEGUMENTA); DNA binding / transcription factor | chr4:17739514-17742401 FORWARD				DOWN		GWHPDOOQ022251	-2.56272	0.000380159	0.00464611	AT1G18330	Symbols: EPR1 | EPR1 (EARLY-PHYTOCHROME-RESPONSIVE1); DNA binding / transcription factor | chr1:6305971-6308010 REVERSE	DOWN
GWHPDOOQ003097	2.28048	1.62391e-10	3.76309e-09	#N/A	#N/A	UP		GWHPDOOQ021125	2.80689	2.26575e-10	3.42323e-09	AT3G57230	Symbols: AGL16 | AGL16 (AGAMOUS-LIKE 16); transcription factor | chr3:21177423-21180932 FORWARD				UP		GWHPDOOQ004688	3.55992	0.000394761	0.0048051	AT5G59650	leucine-rich repeat protein kinase, putative | chr5:24031346-24035100 FORWARD	UP
GWHPDOOQ016505	1.68271	1.65009e-10	3.81908e-09	AT1G80490	#N/A	UP		GWHPDOOQ012174	2.17256	2.27585e-10	3.43566e-09	AT1G31335	unknown protein | chr1:11216914-11217393 REVERSE				UP		GWHPDOOQ022023	4.25741	0.000395132	0.00480638	#N/A	#N/A	UP
GWHPDOOQ012834	-1.18713	1.65854e-10	3.83394e-09	AT3G15390	Symbols: SDE5 | SDE5 (silencing defective 5) | chr3:5196607-5200337 REVERSE	DOWN		GWHPDOOQ011453	2.62467	2.30539e-10	3.47168e-09	AT5G06690	Symbols: WCRKC1 | WCRKC1 (WCRKC THIOREDOXIN 1) | chr5:2060503-2061956 REVERSE				UP		GWHPDOOQ007676	1.16944	0.000401632	0.00487235	AT1G78020	senescence-associated protein-related | chr1:29338693-29339755 FORWARD	UP
GWHPDOOQ011989	1.99158	1.69209e-10	3.90671e-09	AT2G36540	#N/A	UP		GWHPDOOQ011613	1.37806	2.46003e-10	3.68343e-09	#N/A	#N/A				UP		GWHPDOOQ003046	1.30101	0.000406882	0.00492613	AT1G06470	phosphate translocator-related | chr1:1969729-1973767 FORWARD	UP
GWHPDOOQ000777	4.08223	1.69431e-10	3.90705e-09	AT1G21280	#N/A	UP		GWHPDOOQ003861	-1.40551	2.46621e-10	3.68967e-09	AT5G24090	acidic endochitinase (CHIB1) | chr5:8143699-8145252 REVERSE				DOWN		GWHPDOOQ013485	1.19438	0.000408177	0.0049352	AT5G25190	ethylene-responsive element-binding protein, putative | chr5:8706790-8707748 REVERSE	UP
GWHPDOOQ016108	1.42919	1.91767e-10	4.40063e-09	AT3G46630	FUNCTIONS IN: molecular_function unknown; INVOLVED IN: biological_process unknown; LOCATED IN: chloroplast; EXPRESSED IN: 23 plant structures; EXPRESSED DURING: 15 growth stages; BEST Arabidopsis thaliana protein match is: defective chloroplasts and leaves protein-related / DCL protein-related (TAIR:AT1G45230.1); Has 102 Blast hits to 102 proteins in 23 species: Archae - 0; Bacteria - 7; Metazoa …	UP		GWHPDOOQ019462	1.03901	2.55058e-10	3.8066e-09	AT2G32700	Symbols: LUH | WD-40 repeat family protein | chr2:13866798-13872157 FORWARD				UP		GWHPDOOQ010264	2.66557	0.000408541	0.00493631	AT4G14380	unknown protein | chr4:8285766-8286772 FORWARD	UP
GWHPDOOQ017380	1.62014	1.93395e-10	4.43259e-09	AT4G15920	INVOLVED IN: biological_process unknown; LOCATED IN: endomembrane system, integral to membrane, membrane; EXPRESSED IN: 23 plant structures; EXPRESSED DURING: 13 growth stages; CONTAINS InterPro DOMAIN/s: MtN3 and saliva related transmembrane protein, conserved region (InterPro:IPR018169), RAG1-activating protein 1 homologue (InterPro:IPR018179), MtN3 and saliva related transmembrane protein (Int…	UP		GWHPDOOQ006932	-1.37178	2.56339e-10	3.82261e-09	AT5G65640	Symbols: bHLH093 | bHLH093 (beta HLH protein 93); DNA binding / transcription factor | chr5:26237055-26239084 FORWARD				DOWN		GWHPDOOQ005616	1.36962	0.00040992	0.00494637	AT1G06930	unknown protein | chr1:2128843-2129883 FORWARD	UP
GWHPDOOQ017937	1.1625	1.94913e-10	4.46197e-09	AT2G28840	ankyrin repeat family protein | chr2:12378337-12380742 FORWARD	UP		GWHPDOOQ005293	1.26851	2.60025e-10	3.86816e-09	AT4G19390	FUNCTIONS IN: molecular_function unknown; INVOLVED IN: biological_process unknown; LOCATED IN: chloroplast; EXPRESSED IN: 23 plant structures; EXPRESSED DURING: 13 growth stages; CONTAINS InterPro DOMAIN/s: Uncharacterised conserved protein UCP022348 (InterPro:IPR016804), Uncharacterised protein family UPF0114 (InterPro:IPR005134); BEST Arabidopsis thaliana protein match is: unknown protein (TAIR…				UP		GWHPDOOQ013933	-1.70457	0.000410514	0.00495023	AT4G23180	Symbols: CRK10, RLK4 | CRK10 (CYSTEINE-RICH RLK10); ATP binding / kinase/ protein kinase/ protein serine/threonine kinase/ protein tyrosine kinase | chr4:12138137-12140921 FORWARD	DOWN
GWHPDOOQ022450	2.35133	1.97503e-10	4.51579e-09	AT5G64820	#N/A	UP		GWHPDOOQ004433	1.35098	2.63542e-10	3.91507e-09	AT5G05690	Symbols: CPD, CYP90A, CYP90, CBB3, DWF3, CYP90A1 | CPD (CONSTITUTIVE PHOTOMORPHOGENIC DWARF); electron carrier/ heme binding / iron ion binding / monooxygenase/ oxygen binding | chr5:1702688-1706780 REVERSE				UP		GWHPDOOQ021517	4.26474	0.000424857	0.00508929	AT5G20970	#N/A	UP
GWHPDOOQ016178	-1.09955	2.0302e-10	4.63073e-09	AT1G27770	Symbols: ACA1, PEA1 | ACA1 (AUTO-INHIBITED CA2+-ATPASE 1); calcium channel/ calcium-transporting ATPase/ calmodulin binding | chr1:9671638-9676157 REVERSE	DOWN		GWHPDOOQ000366	1.73145	2.63605e-10	3.91507e-09	AT3G20300	unknown protein | chr3:7079617-7081921 REVERSE				UP		GWHPDOOQ015834	-1.95544	0.000434235	0.00518446	AT1G75250	Symbols: ATRL6 | ATRL6 (ARABIDOPSIS RAD-LIKE 6); transcription factor | chr1:28245073-28245453 REVERSE	DOWN
GWHPDOOQ016567	2.51904	2.05803e-10	4.68853e-09	AT4G38470	protein kinase family protein | chr4:17999432-18003681 FORWARD	UP		GWHPDOOQ020330	1.61703	2.77575e-10	4.10927e-09	AT4G39210	Symbols: APL3 | APL3; glucose-1-phosphate adenylyltransferase | chr4:18259609-18263417 FORWARD				UP		GWHPDOOQ023227	1.30282	0.000451199	0.00535521	AT2G46820	Symbols: PTAC8, TMP14, PSAP, PSI-P | PSI-P (PHOTOSYSTEM I P SUBUNIT); DNA binding | chr2:19243589-19245141 FORWARD	UP
GWHPDOOQ015834	-2.82265	2.16396e-10	4.918e-09	AT1G75250	Symbols: ATRL6 | ATRL6 (ARABIDOPSIS RAD-LIKE 6); transcription factor | chr1:28245073-28245453 REVERSE	DOWN		GWHPDOOQ017979	1.80081	2.83291e-10	4.19051e-09	AT3G46130	Symbols: MYB111, ATMYB48, PFG3, ATMYB48-3 | MYB111 (MYB DOMAIN PROTEIN 111); DNA binding / transcription factor | chr3:16945433-16946376 FORWARD				UP		GWHPDOOQ011671	2.28991	0.000455762	0.00539875	AT3G18670	ankyrin repeat family protein | chr3:6424135-6426471 REVERSE	UP
GWHPDOOQ001797	4.6015	2.23228e-10	5.06718e-09	AT3G26690	Symbols: ATNUDT13, ATNUDX13 | ATNUDX13 (ARABIDOPSIS THALIANA NUDIX HYDROLASE HOMOLOG 13); bis(5'-adenosyl)-pentaphosphatase/ hydrolase | chr3:9804253-9805715 REVERSE	UP		GWHPDOOQ020199	1.44341	2.89077e-10	4.27267e-09	AT4G34020	DJ-1 family protein | chr4:16298262-16300938 REVERSE				UP		GWHPDOOQ008944	-1.00624	0.000458156	0.00542357	AT3G25690	Symbols: CHUP1 | CHUP1 (CHLOROPLAST UNUSUAL POSITIONING 1) | chr3:9353834-9357899 FORWARD	DOWN
GWHPDOOQ004102	-1.00275	2.23576e-10	5.06898e-09	AT1G62870	#N/A	DOWN		GWHPDOOQ015132	-1.09049	3.07944e-10	4.52967e-09	AT1G27600	glycosyl transferase family 43 protein | chr1:9603553-9606101 REVERSE				DOWN		GWHPDOOQ014148	1.01137	0.000458866	0.00542842	AT4G14540	Symbols: NF-YB3 | NF-YB3 (NUCLEAR FACTOR Y, SUBUNIT B3); transcription factor | chr4:8344616-8345218 FORWARD	UP
GWHPDOOQ019537	3.97232	2.28239e-10	5.15613e-09	AT2G22475	Symbols: GEM | GEM (GL2-EXPRESSION MODULATOR) | chr2:9541401-9545010 FORWARD	UP		GWHPDOOQ024125	3.0089	3.13811e-10	4.60859e-09	ATMG00270	Symbols: NAD6 | NADH dehydrogenase subunit 6 | chrM:76642-77259 REVERSE				UP		GWHPDOOQ018708	1.91394	0.000465293	0.00548652	AT5G19640	proton-dependent oligopeptide transport (POT) family protein | chr5:6636460-6638590 FORWARD	UP
GWHPDOOQ018249	2.19859	2.37118e-10	5.33756e-09	AT3G21510	Symbols: AHP1 | AHP1 (HISTIDINE-CONTAINING PHOSPHOTRANSMITTER 1); histidine phosphotransfer kinase | chr3:7578175-7579599 REVERSE	UP		GWHPDOOQ002357	-1.56576	3.16315e-10	4.64165e-09	AT3G01120	Symbols: MTO1, CGS, ATCYS1, CGS1 | MTO1 (METHIONINE OVERACCUMULATION 1); cystathionine gamma-synthase | chr3:38759-41932 REVERSE				DOWN		GWHPDOOQ023143	-1.29796	0.000471946	0.00554329	AT3G49250	Symbols: DMS3 | DMS3 (DEFECTIVE IN MERISTEM SILENCING 3) | chr3:18258261-18260998 REVERSE	DOWN
GWHPDOOQ008654	3.33145	2.48471e-10	5.57318e-09	AT2G03310	unknown protein | chr2:1006256-1007183 REVERSE	UP		GWHPDOOQ011101	3.08646	3.28088e-10	4.79144e-09	AT1G75800	pathogenesis-related thaumatin family protein | chr1:28458782-28460854 FORWARD				UP		GWHPDOOQ015142	1.19281	0.000487685	0.00569858	AT5G25820	exostosin family protein | chr5:8997183-9000329 REVERSE	UP
GWHPDOOQ021739	1.04911	2.52889e-10	5.66556e-09	AT2G03890	phosphatidylinositol 3- and 4-kinase family protein | chr2:1185522-1188545 FORWARD	UP		GWHPDOOQ016535	1.53665	3.36962e-10	4.91323e-09	AT1G56130	#N/A				UP		GWHPDOOQ020945	2.4146	0.000494233	0.00576765	AT3G51970	Symbols: AtSAT1 | AtSAT1 (Arabidopsis thaliana sterol O-acyltransferase 1); acyltransferase | chr3:19284339-19285582 FORWARD	UP
GWHPDOOQ001345	2.95973	2.76908e-10	6.18165e-09	#N/A	#N/A	UP		GWHPDOOQ010687	1.16358	3.52875e-10	5.12897e-09	AT5G23230	Symbols: NIC2 | NIC2 (NICOTINAMIDASE 2); catalytic/ nicotinamidase | chr5:7825882-7826611 REVERSE				UP		GWHPDOOQ000589	1.22901	0.000495966	0.00578414	AT3G20640	#N/A	UP
GWHPDOOQ006144	5.69793	2.79044e-10	6.21465e-09	AT1G63310	FUNCTIONS IN: molecular_function unknown; INVOLVED IN: biological_process unknown; LOCATED IN: cellular_component unknown; EXPRESSED IN: 23 plant structures; EXPRESSED DURING: 13 growth stages; BEST Arabidopsis thaliana protein match is: oxidoreductase, acting on NADH or NADPH (TAIR:AT1G75260.1); Has 35 Blast hits to 35 proteins in 7 species: Archae - 0; Bacteria - 0; Metazoa - 0; Fungi - 0; Plan…	UP		GWHPDOOQ008556	2.42345	3.64732e-10	5.29294e-09	#N/A	#N/A				UP		GWHPDOOQ003216	1.04068	0.00049762	0.00579969	AT3G07650	Symbols: COL9 | COL9 (CONSTANS-LIKE 9); transcription factor/ zinc ion binding | chr3:2441657-2444532 FORWARD	UP
GWHPDOOQ005293	1.92961	2.91545e-10	6.46258e-09	AT4G19390	FUNCTIONS IN: molecular_function unknown; INVOLVED IN: biological_process unknown; LOCATED IN: chloroplast; EXPRESSED IN: 23 plant structures; EXPRESSED DURING: 13 growth stages; CONTAINS InterPro DOMAIN/s: Uncharacterised conserved protein UCP022348 (InterPro:IPR016804), Uncharacterised protein family UPF0114 (InterPro:IPR005134); BEST Arabidopsis thaliana protein match is: unknown protein (TAIR…	UP		GWHPDOOQ023227	2.58479	3.6964e-10	5.35992e-09	AT2G46820	Symbols: PTAC8, TMP14, PSAP, PSI-P | PSI-P (PHOTOSYSTEM I P SUBUNIT); DNA binding | chr2:19243589-19245141 FORWARD				UP		GWHPDOOQ001927	-1.31064	0.000511623	0.00593995	AT2G34930	disease resistance family protein | chr2:14737066-14739904 REVERSE	DOWN
GWHPDOOQ012389	-1.18664	3.07554e-10	6.79803e-09	AT2G34920	Symbols: EDA18 | EDA18 (embryo sac development arrest 18); protein binding / zinc ion binding | chr2:14728027-14731156 REVERSE	DOWN		GWHPDOOQ004786	3.28842	3.85543e-10	5.58172e-09	#N/A	#N/A				UP		GWHPDOOQ020354	1.1106	0.000519498	0.00600826	#N/A	#N/A	UP
GWHPDOOQ023116	3.05327	3.07758e-10	6.79803e-09	AT5G53130	Symbols: CNGC1, ATCNGC1 | CNGC1 (CYCLIC NUCLEOTIDE GATED CHANNEL 1); calmodulin binding / cation channel/ cyclic nucleotide binding / intracellular cyclic nucleotide activated cation channel/ inward rectifier potassium channel | chr5:21537721-21541029 REVERSE	UP		GWHPDOOQ015862	1.36487	3.94535e-10	5.69843e-09	AT5G08020	Symbols: ATRPA70B, RPA70B | RPA70B (RPA70-KDA SUBUNIT B); DNA binding / nucleic acid binding | chr5:2572107-2574879 FORWARD				UP		GWHPDOOQ006146	3.23911	0.000538919	0.00619723	AT2G18196	#N/A	UP
GWHPDOOQ009927	5.1634	3.29719e-10	7.26614e-09	AT5G19040	Symbols: ATIPT5, IPT5 | IPT5; ATP binding / tRNA isopentenyltransferase/ transferase, transferring alkyl or aryl (other than methyl) groups | chr5:6361837-6363413 REVERSE	UP		GWHPDOOQ001409	1.02636	4.17105e-10	5.99144e-09	AT5G57685	#N/A				UP		GWHPDOOQ009467	3.61373	0.000546247	0.00626982	AT1G65780	#N/A	UP
GWHPDOOQ006108	8.33578	3.31389e-10	7.29442e-09	AT5G45500	unknown protein | chr5:18432458-18435469 REVERSE	UP		GWHPDOOQ016817	1.11152	4.23609e-10	6.08011e-09	AT5G22620	phosphoglycerate/bisphosphoglycerate mutase family protein | chr5:7517591-7520253 REVERSE				UP		GWHPDOOQ019548	5.45113	0.000551489	0.00632169	AT3G07420	Symbols: NS2, ATNS2, SYNC2_ARATH, SYNC2 | NS2; asparagine-tRNA ligase | chr3:2373977-2376744 REVERSE	UP
GWHPDOOQ007004	-1.0966	3.34406e-10	7.35226e-09	AT3G10450	Symbols: SCPL7 | SCPL7 (SERINE CARBOXYPEPTIDASE-LIKE 7); serine-type carboxypeptidase | chr3:3249526-3252506 FORWARD	DOWN		GWHPDOOQ020738	1.35526	4.29955e-10	6.16157e-09	AT5G11950	protein homodimerization | chr5:3854968-3856983 FORWARD				UP		GWHPDOOQ017747	1.61448	0.000558651	0.0063876	AT2G29950	#N/A	UP
GWHPDOOQ009652	1.45147	3.39261e-10	7.45033e-09	#N/A	#N/A	UP		GWHPDOOQ003660	1.05275	4.60009e-10	6.57687e-09	AT2G36740	Symbols: SWC2, ATSWC2 | SWC2; DNA binding / transcription factor | chr2:15406690-15409835 REVERSE				UP		GWHPDOOQ014342	5.65566	0.00057119	0.00651452	#N/A	#N/A	UP
GWHPDOOQ016862	1.13032	3.40699e-10	7.47323e-09	AT5G22470	NAD+ ADP-ribosyltransferase | chr5:7446974-7451049 FORWARD	UP		GWHPDOOQ015368	1.01182	4.78773e-10	6.82391e-09	AT1G21770	FUNCTIONS IN: molecular_function unknown; INVOLVED IN: biological_process unknown; LOCATED IN: peroxisome; EXPRESSED IN: 22 plant structures; EXPRESSED DURING: 13 growth stages; CONTAINS InterPro DOMAIN/s: Acyl-CoA N-acyltransferase (InterPro:IPR016181); BEST Arabidopsis thaliana protein match is: H3/H4 histone acetyltransferase (TAIR:AT1G77540.1); Has 221 Blast hits to 221 proteins in 107 specie…				UP		GWHPDOOQ014878	5.04051	0.000577088	0.00656937	AT1G35420	dienelactone hydrolase family protein | chr1:13026289-13027667 FORWARD	UP
GWHPDOOQ017376	1.07945	3.48784e-10	7.63644e-09	AT1G56220	dormancy/auxin associated family protein | chr1:21043349-21044738 FORWARD	UP		GWHPDOOQ015407	1.47549	4.95851e-10	7.05638e-09	AT5G11260	Symbols: HY5, TED 5 | HY5 (ELONGATED HYPOCOTYL 5); DNA binding / double-stranded DNA binding / transcription factor | chr5:3593380-3594992 REVERSE				UP		GWHPDOOQ013373	-2.74164	0.000585772	0.00664732	AT1G11600	Symbols: CYP77B1 | CYP77B1; electron carrier/ heme binding / iron ion binding / monooxygenase/ oxygen binding | chr1:3902012-3903782 FORWARD	DOWN
GWHPDOOQ006905	1.2154	3.48949e-10	7.63644e-09	#N/A	#N/A	UP		GWHPDOOQ017638	1.30293	5.01128e-10	7.12595e-09	AT5G05340	peroxidase, putative | chr5:1578951-1580875 REVERSE				UP		GWHPDOOQ024088	1.13114	0.000597112	0.00675905	AT4G01810	protein transport protein-related | chr4:776488-780355 REVERSE	UP
GWHPDOOQ001564	1.39087	3.51193e-10	7.67665e-09	AT5G57180	Symbols: CIA2 | CIA2 (CHLOROPLAST IMPORT APPARATUS 2); transcription regulator | chr5:23168018-23170999 FORWARD	UP		GWHPDOOQ010723	1.49438	5.12408e-10	7.26947e-09	AT5G63800	Symbols: MUM2, BGAL6 | MUM2 (MUCILAGE-MODIFIED 2); beta-galactosidase | chr5:25530055-25535849 FORWARD				UP		GWHPDOOQ008145	3.29152	0.000600325	0.0067827	AT5G14090	unknown protein | chr5:4547202-4549417 FORWARD	UP
GWHPDOOQ008713	-1.22062	3.52384e-10	7.68491e-09	AT1G10380	unknown protein | chr1:3400606-3402324 FORWARD	DOWN		GWHPDOOQ018031	-1.6034	5.17724e-10	7.33356e-09	AT3G45730	unknown protein | chr3:16789980-16790582 FORWARD				DOWN		GWHPDOOQ009902	3.14715	0.000605087	0.00681523	AT5G18970	AWPM-19-like membrane family protein | chr5:6333211-6334642 REVERSE	UP
GWHPDOOQ009252	2.15548	3.52014e-10	7.68491e-09	AT1G14700	Symbols: PAP3, ATPAP3 | PAP3 (PURPLE ACID PHOSPHATASE 3); acid phosphatase/ protein serine/threonine phosphatase | chr1:5058680-5061136 FORWARD	UP		GWHPDOOQ009276	1.38904	5.27832e-10	7.47097e-09	AT2G02040	Symbols: ATPTR2-B, NTR1, PTR2-B, PTR2, ATPTR2 | PTR2 (PEPTIDE TRANSPORTER 2); dipeptide transporter/ high affinity oligopeptide transporter/ nitrate transmembrane transporter/ peptide transporter/ transporter/ tripeptide transporter | chr2:487423-489832 FORWARD				UP		GWHPDOOQ003899	2.65354	0.000608112	0.00683654	AT5G52780	unknown protein | chr5:21390873-21391474 REVERSE	UP
GWHPDOOQ016324	4.9618	3.63163e-10	7.89263e-09	AT4G33090	Symbols: APM1, ATAPM1 | APM1 (AMINOPEPTIDASE M1); aminopeptidase | chr4:15965741-15970456 REVERSE	UP		GWHPDOOQ005669	1.36368	5.61432e-10	7.92214e-09	#N/A	#N/A				UP		GWHPDOOQ002265	-1.13446	0.000634447	0.00706242	AT5G17300	myb family transcription factor | chr5:5690227-5692902 REVERSE	DOWN
GWHPDOOQ004338	-1.24073	3.65889e-10	7.94273e-09	AT3G51740	Symbols: IMK2 | IMK2 (INFLORESCENCE MERISTEM RECEPTOR-LIKE KINASE 2); ATP binding / kinase/ protein kinase/ protein serine/threonine kinase | chr3:19189049-19192051 FORWARD	DOWN		GWHPDOOQ017300	1.24677	5.9818e-10	8.41483e-09	AT5G27560	unknown protein | chr5:9731602-9733918 FORWARD				UP		GWHPDOOQ002043	1.1237	0.000642342	0.00714591	AT3G63170	chalcone isomerase | chr3:23334352-23336109 FORWARD	UP
GWHPDOOQ017801	2.2328	3.73813e-10	8.10543e-09	AT3G54140	Symbols: ATPTR1, PTR1 | PTR1 (PEPTIDE TRANSPORTER 1); dipeptide transporter/ transporter/ tripeptide transporter | chr3:20045663-20048572 REVERSE	UP		GWHPDOOQ021792	1.48216	6.22649e-10	8.74565e-09	AT5G61010	Symbols: ATEXO70E2 | ATEXO70E2 (EXOCYST SUBUNIT EXO70 FAMILY PROTEIN E2); protein binding | chr5:24553898-24556749 FORWARD				UP		GWHPDOOQ009650	3.1232	0.000646393	0.00718655	AT3G05858	#N/A	UP
GWHPDOOQ008001	1.55542	3.80572e-10	8.24253e-09	AT1G31130	unknown protein | chr1:11114701-11116195 REVERSE	UP		GWHPDOOQ016548	-1.00541	6.54923e-10	9.17472e-09	AT3G49500	Symbols: RDR6, SGS2, SDE1 | RDR6 (RNA-DEPENDENT RNA POLYMERASE 6); RNA-directed RNA polymerase/ nucleic acid binding | chr3:18349193-18353205 REVERSE				DOWN		GWHPDOOQ006108	3.08223	0.000655202	0.00726664	AT5G45500	unknown protein | chr5:18432458-18435469 REVERSE	UP
GWHPDOOQ008099	1.11456	3.94281e-10	8.51015e-09	AT5G13250	#N/A	UP		GWHPDOOQ013187	-1.06097	6.58675e-10	9.20942e-09	#N/A	#N/A				DOWN		GWHPDOOQ001252	2.87772	0.000667264	0.00735983	#N/A	#N/A	UP
GWHPDOOQ009231	-1.25892	4.32827e-10	9.32082e-09	AT1G67950	RNA recognition motif (RRM)-containing protein | chr1:25478713-25480580 REVERSE	DOWN		GWHPDOOQ014719	-5.30464	6.74588e-10	9.41043e-09	AT5G48670	Symbols: FEM111, AGL80 | AGL80 (AGAMOUS-LIKE 80); DNA binding / transcription factor | chr5:19738716-19739841 REVERSE				DOWN		GWHPDOOQ010216	1.0707	0.000670003	0.00738272	AT4G24010	Symbols: ATCSLG1, CSLG1 | ATCSLG1; cellulose synthase/ transferase/ transferase, transferring glycosyl groups | chr4:12466345-12469844 FORWARD	UP
GWHPDOOQ011498	-1.25452	4.336e-10	9.32684e-09	AT2G42290	leucine-rich repeat family protein | chr2:17616841-17619593 REVERSE	DOWN		GWHPDOOQ022497	1.34894	6.78903e-10	9.46343e-09	#N/A	#N/A				UP		GWHPDOOQ023091	-2.96007	0.000681301	0.00749183	AT5G41761	#N/A	DOWN
GWHPDOOQ004068	1.0108	4.38258e-10	9.41631e-09	AT4G25390	protein kinase family protein | chr4:12977341-12979568 FORWARD	UP		GWHPDOOQ000381	1.48984	6.96605e-10	9.69547e-09	#N/A	#N/A				UP		GWHPDOOQ015660	3.29531	0.000689334	0.00755083	AT5G42146	#N/A	UP
GWHPDOOQ014267	8.71669	4.59106e-10	9.84186e-09	AT3G18670	ankyrin repeat family protein | chr3:6424135-6426471 REVERSE	UP		GWHPDOOQ012415	1.28605	7.25948e-10	1.00886e-08	#N/A	#N/A				UP		GWHPDOOQ016749	4.07629	0.000702517	0.00765536	AT5G22870	harpin-induced protein-related / HIN1-related / harpin-responsive protein-related | chr5:7647056-7647679 REVERSE	UP
GWHPDOOQ009245	6.40357	4.65013e-10	9.95718e-09	AT1G14730	LOCATED IN: endomembrane system, integral to membrane; EXPRESSED IN: 16 plant structures; EXPRESSED DURING: 7 growth stages; CONTAINS InterPro DOMAIN/s: Cytochrome b561, eukaryote (InterPro:IPR004877), Cytochrome b561/ferric reductase transmembrane (InterPro:IPR006593); BEST Arabidopsis thaliana protein match is: ACYB-1; carbon-monoxide oxygenase (TAIR:AT5G38630.1); Has 447 Blast hits to 446 prot…	UP		GWHPDOOQ015798	3.64479	7.61224e-10	1.05231e-08	AT5G66440	unknown protein | chr5:26530235-26531097 REVERSE				UP		GWHPDOOQ005201	1.07543	0.000716561	0.00778964	AT3G57040	Symbols: ARR9, ATRR4 | ARR9 (RESPONSE REGULATOR 9); transcription regulator/ two-component response regulator | chr3:21109614-21111432 FORWARD	UP
GWHPDOOQ018868	8.38039	4.66798e-10	9.98409e-09	AT2G26560	Symbols: PLP2, PLA IIA, PLA2A | PLA2A (PHOSPHOLIPASE A 2A); lipase/ nutrient reservoir | chr2:11293769-11295806 REVERSE	UP		GWHPDOOQ002159	1.27531	7.71012e-10	1.06424e-08	AT3G28150	unknown protein | chr3:10471842-10473754 REVERSE				UP		GWHPDOOQ007747	-2.542	0.000726045	0.00787854	#N/A	#N/A	DOWN
GWHPDOOQ008270	-1.05087	4.69514e-10	1.00308e-08	AT3G26050	FUNCTIONS IN: molecular_function unknown; INVOLVED IN: biological_process unknown; LOCATED IN: chloroplast; EXPRESSED IN: 11 plant structures; EXPRESSED DURING: 6 growth stages; CONTAINS InterPro DOMAIN/s: Targeting for Xklp2 (InterPro:IPR009675); BEST Arabidopsis thaliana protein match is: unknown protein (TAIR:AT3G27350.1); Has 5651 Blast hits to 1894 proteins in 233 species: Archae - 0; Bacter…	DOWN		GWHPDOOQ004142	1.46046	8.5825e-10	1.17846e-08	#N/A	#N/A				UP		GWHPDOOQ014481	-1.09097	0.000733187	0.00793388	AT1G28710	unknown protein | chr1:10086637-10088071 REVERSE	DOWN
GWHPDOOQ020827	-1.14818	4.71668e-10	1.00654e-08	AT2G07180	protein kinase, putative | chr2:2980899-2983495 REVERSE	DOWN		GWHPDOOQ006306	1.19939	8.82078e-10	1.20937e-08	AT5G41800	amino acid transporter family protein | chr5:16733773-16735991 FORWARD				UP		GWHPDOOQ015447	3.5664	0.000732525	0.00793388	AT1G52820	2-oxoglutarate-dependent dioxygenase, putative | chr1:19669183-19670427 FORWARD	UP
GWHPDOOQ003185	-1.16342	4.83574e-10	1.02963e-08	AT5G48310	unknown protein | chr5:19574859-19580362 REVERSE	DOWN		GWHPDOOQ000538	2.3536	8.82796e-10	1.20945e-08	AT4G21200	Symbols: ATGA2OX8, GA2OX8 | GA2OX8 (GIBBERELLIN 2-OXIDASE 8); gibberellin 2-beta-dioxygenase | chr4:11302685-11306601 FORWARD				UP		GWHPDOOQ009722	2.33641	0.000744437	0.00803477	#N/A	#N/A	UP
GWHPDOOQ018958	4.37673	4.91251e-10	1.04479e-08	AT1G71000	heat shock protein binding | chr1:26769336-26770111 REVERSE	UP		GWHPDOOQ006078	2.28592	8.90398e-10	1.21805e-08	AT4G14920	DNA binding / protein binding / zinc ion binding | chr4:8531043-8535842 REVERSE				UP		GWHPDOOQ009424	3.15038	0.00076102	0.0081796	AT1G78955	#N/A	UP
GWHPDOOQ009789	1.5573	4.93804e-10	1.04904e-08	#N/A	#N/A	UP		GWHPDOOQ009294	1.16294	9.32927e-10	1.27338e-08	AT2G02100	Symbols: LCR69, PDF2.2 | LCR69 (LOW-MOLECULAR-WEIGHT CYSTEINE-RICH 69); peptidase inhibitor | chr2:528350-529108 FORWARD				UP		GWHPDOOQ018619	1.07384	0.000773512	0.00829417	AT1G51340	MATE efflux family protein | chr1:19031997-19034979 FORWARD	UP
GWHPDOOQ014124	1.49394	4.98599e-10	1.05474e-08	AT1G55790	ATP binding / nucleotide binding / phenylalanine-tRNA ligase | chr1:20853792-20856122 REVERSE	UP		GWHPDOOQ010900	1.04753	9.88185e-10	1.34382e-08	#N/A	#N/A				UP		GWHPDOOQ014110	-1.24926	0.000773345	0.00829417	#N/A	#N/A	DOWN
GWHPDOOQ015077	2.03335	4.98721e-10	1.05474e-08	AT5G35320	unknown protein | chr5:13521779-13523425 FORWARD	UP		GWHPDOOQ022116	-1.03227	1.02837e-09	1.39228e-08	AT1G18370	Symbols: HIK, ATNACK1, NACK1 | HIK (HINKEL); ATP binding / microtubule motor | chr1:6319650-6323820 REVERSE				DOWN		GWHPDOOQ020825	-1.82888	0.000786423	0.00839284	AT2G07050	Symbols: CAS1 | CAS1 (cycloartenol synthase 1); cycloartenol synthase | chr2:2924447-2930672 FORWARD	DOWN
GWHPDOOQ010339	5.35064	4.97805e-10	1.05474e-08	AT1G05460	Symbols: SDE3 | SDE3 (SILENCING DEFECTIVE); RNA helicase | chr1:1601148-1605027 REVERSE	UP		GWHPDOOQ006697	1.03863	1.0797e-09	1.45963e-08	AT5G17550	#N/A				UP		GWHPDOOQ015427	-1.43597	0.000789224	0.00841281	AT2G26650	Symbols: AKT1, ATAKT1 | AKT1 (ARABIDOPSIS K TRANSPORTER 1); cyclic nucleotide binding / inward rectifier potassium channel | chr2:11331850-11336607 REVERSE	DOWN
GWHPDOOQ002378	-1.16331	5.23948e-10	1.10562e-08	AT5G15350	plastocyanin-like domain-containing protein | chr5:4984959-4986239 REVERSE	DOWN		GWHPDOOQ016303	2.84057	1.13974e-09	1.53289e-08	AT2G26150	Symbols: ATHSFA2, HSFA2 | ATHSFA2; DNA binding / transcription factor | chr2:11135682-11137396 FORWARD				UP		GWHPDOOQ005619	-1.83858	0.000808637	0.00859949	AT5G05340	peroxidase, putative | chr5:1578951-1580875 REVERSE	DOWN
GWHPDOOQ003900	1.69961	5.43989e-10	1.14535e-08	#N/A	#N/A	UP		GWHPDOOQ002392	-1.04613	1.17482e-09	1.57777e-08	AT5G15410	Symbols: DND1, ATCNGC2, CNGC2 | DND1 (DEFENSE NO DEATH 1); calcium channel/ calmodulin binding / cation channel/ cyclic nucleotide binding / intracellular cAMP activated cation channel/ intracellular cyclic nucleotide activated cation channel/ inward rectifier potassium channel | chr5:5003307-5006900 REVERSE				DOWN		GWHPDOOQ008499	3.17921	0.000810842	0.00861788	AT3G28455	#N/A	UP
GWHPDOOQ001672	2.34385	5.67706e-10	1.19395e-08	AT5G13000	Symbols: ATGSL12, gsl12 | ATGSL12 (glucan synthase-like 12); 1,3-beta-glucan synthase/ transferase, transferring glycosyl groups | chr5:4110295-4121427 REVERSE	UP		GWHPDOOQ004576	1.07952	1.17909e-09	1.58234e-08	AT5G39550	#N/A				UP		GWHPDOOQ005165	3.14263	0.000815116	0.00864806	AT5G07050	LOCATED IN: membrane; CONTAINS InterPro DOMAIN/s: Protein of unknown function DUF6, transmembrane (InterPro:IPR000620); BEST Arabidopsis thaliana protein match is: nodulin MtN21 family protein (TAIR:AT2G40900.1); Has 2288 Blast hits to 2270 proteins in 280 species: Archae - 23; Bacteria - 774; Metazoa - 5; Fungi - 0; Plants - 641; Viruses - 0; Other Eukaryotes - 845 (source: NCBI BLink). | chr5:2…	UP
GWHPDOOQ021985	1.22082	5.76964e-10	1.21207e-08	AT1G48420	Symbols: D-CDES | D-CDES (D-CYSTEINE DESULFHYDRASE); 1-aminocyclopropane-1-carboxylate deaminase/ D-cysteine desulfhydrase/ catalytic | chr1:17896597-17898804 REVERSE	UP		GWHPDOOQ018249	1.46053	1.18839e-09	1.59366e-08	AT3G21510	Symbols: AHP1 | AHP1 (HISTIDINE-CONTAINING PHOSPHOTRANSMITTER 1); histidine phosphotransfer kinase | chr3:7578175-7579599 REVERSE				UP		GWHPDOOQ002129	1.29824	0.000819466	0.00868084	AT3G01470	#N/A	UP
GWHPDOOQ003300	-1.03558	5.9687e-10	1.24972e-08	AT2G04780	Symbols: FLA7 | FLA7 (FASCICLIN-LIKE ARABINOOGALACTAN 7) | chr2:1676742-1678455 FORWARD	DOWN		GWHPDOOQ002151	3.20676	1.19834e-09	1.60349e-08	AT5G40240	#N/A				UP		GWHPDOOQ004539	1.14034	0.000819644	0.00868084	AT2G39705	Symbols: RTFL8, DVL11 | RTFL8 (ROTUNDIFOLIA LIKE 8) | chr2:16556856-16557577 FORWARD	UP
GWHPDOOQ012100	-2.05562	6.02289e-10	1.25828e-08	AT3G17390	Symbols: MTO3, SAMS3, MAT4 | MTO3 (METHIONINE OVER-ACCUMULATOR 3); methionine adenosyltransferase | chr3:5952187-5954084 REVERSE	DOWN		GWHPDOOQ003914	-1.27275	1.26482e-09	1.68264e-08	AT5G24010	protein kinase family protein | chr5:8113795-8116615 FORWARD				DOWN		GWHPDOOQ015467	1.02237	0.000831908	0.00877478	AT4G32630	ARF GTPase activator/ zinc ion binding | chr4:15737968-15741741 FORWARD	UP
GWHPDOOQ007738	-1.24504	6.52232e-10	1.35811e-08	AT5G64940	Symbols: ATATH13, ATH13, ATOSA1, OSA1 | ATATH13; transporter | chr5:25948973-25953822 FORWARD	DOWN		GWHPDOOQ023430	-1.65126	1.35269e-09	1.79693e-08	AT5G49690	UDP-glucoronosyl/UDP-glucosyl transferase family protein | chr5:20189655-20191390 REVERSE				DOWN		GWHPDOOQ017831	1.64053	0.000845613	0.00889343	AT1G07400	#N/A	UP
[truncated: 1,756 more rows]

## Sheet: Table S4
Table S4. The common DEGs of drought responsive DEGs in both cultivars
WB15 VS WB80∩ZS15 VS ZS80					WB15r VS WB80r∩ZS15r VS ZS80r
[truncated: 1,011 more rows]

## Sheet: Table S5
TableS5. Significantly enriched pathways in cambium of two mulberry varieties in response to drought and rewatering.
[truncated: 16 more rows]

[truncated: 2 more sheets: Table S6, Table S7]
